# Supplementary material for: Characterization of upper airway microbiome across severity of COVID-19 during hospitalization and treatment
Source: Front Cell Infect Microbiol. 2023 Jul 4;13:1205401. doi: 10.3389/fcimb.2023.1205401 (PMC10352853; doi:10.3389/fcimb.2023.1205401)
Supplement: Supplementary file 8 [file Table_1.xlsx]

## Sheet: Table S1
subject	sampleID	analysis	group	category	charlson_comorbidity	age	gender	onset_day	admission_date	discharge_date	collection_date	day_from_admission	specimen	ICU	intubation	antibiotic	dexamethasone	remdesivir	lopinavir	tocilizumab	interferon_beta	Intubation Date	Comorbidity	Antibiotic Start Date	Dexamethasone Start Date	Remdesivir Start Date	Lopinavir/Ritonavir Start Date	Tocilizumab Start Date	Interferon Beta-1B Start Date	septic_shock	mechanical_ventilation	hospital_mortality	sample_Ct	peak_Ct	Copy/ml inoculum	Log copy/ml	peak_vl_doonset	CRP	case_ID	CHPID	severity	viral_pneumonitis	antivirus	age_group	peak_Ct1	CRP1	hospital	hospital1	Post_antibiotics
COVID0001	NC4852	Yes	COVID	2	1	80	M	2020-07-21	2020-07-31	2020-08-12	2020-08-03	3	Upper Resp_NPATS	No	No	No	No	No	Yes	No	Yes	NA	HT	44048	NA	NA	2020-08-02	NA	2020-08-02	No	No	Alive	30.94	21.4	NA	NA	9820250	7.623	159	3430	moderate	Y	Yes	(60,100]	(20,30]	(7,30]	3	(0,7]	Yes
COVID0001	NC5187	Duplicated	COVID	2	1	80	M	2020-07-21	2020-07-31	2020-08-12	2020-08-10	10	Upper Resp_NPATS	No	No	Yes	No	No	Yes	No	Yes	NA	HT	2020-08-05	NA	NA	2020-08-02	NA	2020-08-02	No	No	Alive	32.65	21.4	NA	NA	9820250	7.623	159	3430	moderate	Y	Yes	(60,100]	(20,30]	(7,30]	10	(7,100]	Yes
COVID0002	NC4437	Yes	COVID	3	1	75	M	2020-07-09	2020-07-12	2020-07-29	2020-07-27	15	Upper Resp_NPATS	Yes	Yes	Yes	Yes	No	Yes	No	Yes	2020-07-17	DM, HT, Hyperlipidaemia, Subclinical hypo T4 (not on thyroxine)	2020-07-15	2020-07-13	NA	2020-07-12	NA	2020-07-12	Yes	Yes	Alive	33.8	17.49	NA	NA	5954106649	8.248	162	1497	critical	Y	Yes	(60,100]	(0,20]	(7,30]	15	(7,100]	Yes
COVID0003	NC9183	Yes	COVID	3	1	86	F	2020-07-18	2020-07-27	2020-08-07	2020-07-27	0	Upper Resp_NPSTS	No	No	No	No	No	No	No	No	NA	HT/CKD no Tx/Anaemia/Gout	2020-07-27	2020-07-27	NA	2020-07-27	NA	2020-07-27	No	No	Death	18.97	18.97	444861498	8.65	444861498	NA	165	NA	death	Y	No	(60,100]	(0,20]	NA	1	(0,7]	Yes
COVID0004	NC7663	Yes	COVID	3	1	76	M	2020-12-07	2020-12-14	2021-01-26	2020-12-21	7	Upper Resp_NPSTS	Yes	Yes	Yes	Yes	Yes	No	No	No	2020-12-14	DM1, hyperlipidaemia	2020-12-15	2020-12-15	2020-12-15	NA	NA	NA	Yes	Yes	Alive	27.1	17.1	NA	NA	1.63283e+07	15.562	818	7680	critical	Y	Yes	(60,100]	(0,20]	(7,30]	7	(0,7]	Yes
COVID0004	NC8018	Duplicated	COVID	3	1	76	M	2020-12-07	2020-12-14	2021-01-26	2020-12-28	14	Upper Resp_NPSTS	Yes	Yes	Yes	Yes	Yes	No	No	No	2020-12-14	DM1, hyperlipidaemia	2020-12-15	2020-12-15	2020-12-15	NA	NA	NA	Yes	Yes	Alive	35	17.1	NA	NA	1.63283e+07	15.562	818	7680	critical	Y	Yes	(60,100]	(0,20]	(7,30]	14	(7,100]	Yes
COVID0005	NC9011	Yes	COVID	2	1	71	F	2020-04-01	2020-04-02	2020-04-27	2020-04-24	22	Upper Resp_NPSTS	No	No	Yes	No	Yes	No	No	No	NA	Recurrent depressive disorder, Parkinson's disease, Osteoporosis, Constipation, LUTS	2020-04-02	NA	2020-04-03	NA	NA	NA	No	No	Alive	37.32	13.34	84	1.92	51407301222	1.653	170	781	moderate	Y	Yes	(60,100]	(0,20]	(0,7]	22	(7,100]	Yes
COVID0006	NC7653	Yes	COVID	3	1	73	M	2020-12-01	2020-12-05	2021-01-05	2020-12-21	16	Upper Resp_NPSTS	Yes	Yes	Yes	Yes	Yes	No	No	No	2020-12-05	HT, CAD1, fatty liver, BPH, CA prostate, Scrotal lesion (biopsy in private found extramammary Peget's disease)	2020-12-05	2020-12-05	2020-12-05	NA	NA	NA	Yes	Yes	Alive	35	21.1	NA	NA	6.44059e+06	10.89	824	6547	critical	Y	Yes	(60,100]	(20,30]	(7,30]	16	(7,100]	Yes
COVID0007	NC5766	Yes	COVID	3	0	69	M	2020-08-01	2020-08-03	2020-08-22	2020-08-20	17	Upper Resp_NPSTS	Yes	No	Yes	Yes	No	Yes	No	Yes	NA	Good past health	44053	2020-08-09	NA	2020-08-05	NA	2020-08-05	No	No	Alive	35	17.93	NA	NA	1069731798	9.334	84	3642	critical	Y	Yes	(60,100]	(0,20]	(7,30]	17	(7,100]	Yes
COVID0008	NC7179	Yes	COVID	3	1	85	F	2020-11-23	2020-11-26	2020-12-11	2020-12-04	8	Upper Resp_NPSTS	No	No	No	Yes	No	No	No	Yes	NA	HT, newly diagnosed DM1	NA	2020-11-28	NA	NA	NA	2020-11-27	No	No	Alive	25.97	25.97	1.21189e+06	6.08346	1.21189e+06	22.689	841	5915	severe	Y	Yes	(60,100]	(20,30]	(7,30]	8	(7,100]	No
COVID0008	NC8401	Duplicated	COVID	3	1	85	F	2020-11-23	2020-11-26	2020-12-11	2020-12-08	12	Upper Resp_NPSTS	No	No	No	Yes	No	No	No	Yes	NA	HT, newly diagnosed DM1	NA	2020-11-28	NA	NA	NA	2020-11-27	No	No	Alive	31.2	25.97	14696.8	4.16722	1.21189e+06	22.689	841	5915	severe	Y	Yes	(60,100]	(20,30]	(7,30]	12	(7,100]	No
COVID0009	NC7344	Yes	COVID	3	1	83	M	2020-12-14	2020-12-14	2021-01-06	2020-12-15	1	Upper Resp_NPSTS	Yes	No	Yes	Yes	Yes	No	No	No	NA	DM1, HT, Hyperlipidaemia, Ca prostate since 2005, Allergic rhinitis, SVT / chest discomfort, Acute appendicitis with open appendicectomy done (2/2019) - complicated with acute haemorrhafic cholecystitis with cholecystectomy done (3/2019), diated left pelvicalyceal system down to PUJ	2020-12-14	2020-12-14	2020-12-14	NA	NA	NA	No	No	Alive	28.6582	25.52	4.00544e+06	6.60265	4.00544e+06	17.846	959	7706	critical	Y	Yes	(60,100]	(20,30]	(7,30]	1	(0,7]	Yes
COVID0009	NC8281	Duplicated	COVID	3	1	83	M	2020-12-14	2020-12-14	2021-01-06	2021-01-01	18	Upper Resp_NPSTS	Yes	No	Yes	Yes	Yes	No	No	No	NA	DM1, HT, Hyperlipidaemia, Ca prostate since 2005, Allergic rhinitis, SVT / chest discomfort, Acute appendicitis with open appendicectomy done (2/2019) - complicated with acute haemorrhafic cholecystitis with cholecystectomy done (3/2019), diated left pelvicalyceal system down to PUJ	2020-12-14	2020-12-14	2020-12-14	NA	NA	NA	No	No	Alive	34.567	25.52	59487	4.77442	4.00544e+06	17.846	959	7706	critical	Y	Yes	(60,100]	(20,30]	(7,30]	18	(7,100]	Yes
COVID0010	NC7343	Yes	COVID	2	1	88	M	2020-11-30	2020-12-02	2020-12-19	2020-12-15	13	Upper Resp_NPSTS	No	No	No	Yes	No	No	No	Yes	NA	HT/T2DM1/Hyperlipidaemia/NcNc Anaemia	NA	2020-12-11	NA	NA	NA	2020-12-07	No	No	Alive	35	27.8	NA	NA	1.73542e+07	6.618	1059	6552	moderate	Y	Yes	(60,100]	(20,30]	(0,7]	13	(7,100]	No
COVID0011	NC7472	Yes	COVID	2	1	82	F	2020-12-10	2020-12-16	2020-12-28	2020-12-17	1	Upper Resp_NPSTS	No	No	No	No	No	No	No	No	NA	DM1, HT, left CSOM, CIN III, previous stroke with right numbness (2012), gout, anaemia and vitamin B12 level 49 (2019)	NA	NA	2020-12-18	NA	NA	2020-12-17	No	No	Alive	22.5508	16.6	310683101	8.49232	310683101	7.564	1070	7873	moderate	Y	No	(60,100]	(0,20]	(7,30]	1	(0,7]	No
COVID0012	NC5764	Yes	COVID	3	1	74	M	2020-08-15	2020-08-16	2020-09-16	2020-08-20	4	Upper Resp_NPSTS	No	No	Yes	No	No	Yes	No	Yes	NA	HT, Hyperlipidaemia, IHD1(Triple vessel disease 2009)	2020-08-16	2020-08-23	2020-09-01	2020-08-17	NA	2020-08-17	Yes	No	Alive	26.64	20.22	NA	NA	154964396	9.797	182	4530	critical	Y	Yes	(60,100]	(20,30]	(7,30]	4	(0,7]	Yes
COVID0012	NC5845	Duplicated	COVID	3	1	74	M	2020-08-15	2020-08-16	2020-09-16	2020-08-24	8	Upper Resp_NPATS	No	No	Yes	Yes	No	Yes	No	Yes	NA	HT, Hyperlipidaemia, IHD1(Triple vessel disease 2009)	2020-08-16	2020-08-23	2020-09-01	2020-08-17	NA	2020-08-17	Yes	No	Alive	32.37	20.22	NA	NA	154964396	9.797	182	4530	critical	Y	Yes	(60,100]	(20,30]	(7,30]	8	(7,100]	Yes
COVID0013	NC9138	Yes	COVID	3	1	75	M	2020-07-10	2020-07-09	2020-07-26	2020-07-09	0	Upper Resp_NPSTS	No	No	No	No	No	No	No	No	NA	Dementia1/Peptic Ulcer1	NA	2020-07-12	NA	NA	NA	NA	No	No	Alive	15.65	15.65	7322408282	9.86	7322408282	NA	183	NA	severe	Y	No	(60,100]	(0,20]	NA	1	(0,7]	No
COVID0014	NC6735	Yes	COVID	2	1	64	F	2020-11-17	2020-11-21	2020-12-02	2020-12-01	10	Upper Resp_NPSTS	No	No	No	No	No	No	No	No	NA	HT	NA	NA	NA	NA	NA	NA	No	No	Alive	35	22.1	NA	NA	1.62188e+06	0.621	1045	5613	moderate	Y	No	(60,100]	(20,30]	(0,7]	10	(7,100]	No
COVID0015	NC3495	Yes	COVID	2	1	58	F	2020-05-31	2020-06-11	2020-06-19	2020-06-12	1	Upper Resp_NPSTS	No	No	No	No	No	No	No	No	NA	Bilateral carpal tunnel syndrome (Rt. Endoscopic release of carpal tunnel 31/12/2019), Epigastric pain / dyspepsia	NA	NA	NA	NA	NA	NA	No	No	Alive	NA	NA	NA	NA	0	0.297	150	1109	mild	N	No	(40,60]	NA	(0,7]	1	(0,7]	No
COVID0016	NC3603	Yes	COVID	3	1	57	F	2020-05-31	2020-06-01	2020-06-22	2020-06-19	18	Upper Resp_NPATS	No	No	Yes	No	No	Yes	No	Yes	NA	Hyperlipidaemia, Depression, Ovarian cancer (Jan 2015) - operated and with chemotherapy,RML opacity (no malignancy)	2020-06-02	NA	NA	2020-06-13	NA	2020-06-13	No	No	Alive	35	21.26	NA	NA	64443904	3.568	199	1090	severe	Y	Yes	(40,60]	(20,30]	(0,7]	18	(7,100]	Yes
COVID0017	NC7712	Yes	COVID	2	1	56	F	2020-12-21	2020-12-22	2021-01-04	2020-12-22	0	Upper Resp_NPATS	No	No	No	No	No	No	No	No	NA	TAHBSO for suspected fibroid (3/2016), Hepatitis B carrier	NA	NA	NA	NA	NA	NA	No	No	Alive	21.1874	18.64	8.2061e+08	8.91414	8675545788	0.253	996	8340	mild	N	No	(40,60]	(0,20]	(0,7]	1	(0,7]	No
COVID0017	NC8027	Duplicated	COVID	2	1	56	F	2020-12-21	2020-12-22	2021-01-04	2020-12-28	6	Upper Resp_NPSTS	No	No	No	No	No	No	No	No	NA	TAHBSO for suspected fibroid (3/2016), Hepatitis B carrier	NA	NA	NA	NA	NA	NA	No	No	Alive	32.17	18.64	NA	NA	8675545788	0.253	996	8340	mild	N	No	(40,60]	(0,20]	(0,7]	6	(0,7]	No
COVID0017	NC8441	Duplicated	COVID	2	1	56	F	2020-12-21	2020-12-22	2021-01-04	2021-01-04	13	Upper Resp_NPSTS	No	No	No	No	No	No	No	No	NA	TAHBSO for suspected fibroid (3/2016), Hepatitis B carrier	NA	NA	NA	NA	NA	NA	No	No	Alive	35	18.64	NA	NA	8675545788	0.253	996	8340	mild	N	No	(40,60]	(0,20]	(0,7]	13	(7,100]	No
COVID0018	NC9989	Yes	COVID	3	1	59	M	2021-01-06	2021-01-10	2021-01-28	2021-01-15	5	Upper Resp_NPATS	Yes	No	No	Yes	Yes	No	No	No	NA	Left hemithyroidectomy for hemorrhagic cyst, OSA, AHI 5.4CC in ENT	2021-01-20	2021-01-11	2021-01-10	NA	NA	NA	No	No	Alive	26.11	18.64	1.07689e+06	6.03217	1.07689e+06	11.055	848	9240	critical	Y	Yes	(40,60]	(0,20]	(7,30]	5	(0,7]	Yes
COVID0018	NC8891	Duplicated	COVID	3	1	59	M	2021-01-06	2021-01-10	2021-01-28	2021-01-19	9	Upper Resp_NPSTS	Yes	No	No	Yes	Yes	No	No	No	NA	Left hemithyroidectomy for hemorrhagic cyst, OSA, AHI 5.4CC in ENT	2021-01-20	2021-01-11	2021-01-10	NA	NA	NA	No	No	Alive	35.9418	18.64	NA	NA	1.07689e+06	11.055	848	9240	critical	Y	Yes	(40,60]	(0,20]	(7,30]	9	(7,100]	Yes
COVID0019	NC3600	Yes	COVID	2	1	56	M	2020-05-30	2020-05-30	2020-06-26	2020-06-19	20	Upper Resp_NPATS	No	No	No	No	No	Yes	No	Yes	NA	DM1, Hyperlipidaemia	NA	NA	NA	2020-06-01	NA	2020-06-01	No	No	Alive	26.83	12.7	NA	NA	88209866657	3.004	146	1085	mild	N	Yes	(40,60]	(0,20]	(0,7]	20	(7,100]	No
COVID0020	NC6455	Yes	COVID	2	1	56	M	2020-11-07	2020-11-11	2020-11-20	2020-11-17	6	Upper Resp_NPSTS	No	No	No	No	Yes	No	No	No	NA	?anxiety / depression, OGD 3/2016: Small 3mm erosion at 9OC position of antrum (mild gatritis)	NA	NA	2020-11-13	NA	NA	NA	No	No	Alive	28.1739	18.22	5.65563e+06	6.75248	8.37569e+08	1.6	1054	5432	moderate	Y	Yes	(40,60]	(0,20]	(0,7]	6	(0,7]	No
COVID0021	NC6768	Yes	COVID	3	1	63	M	2020-11-20	2020-11-24	2021-01-12	2020-12-02	8	Upper Resp_NPSTS	Yes	Yes	Yes	Yes	Yes	No	No	No	2020-11-29	HT with proteinuria (Cr ~130), IFG, Fatty liver, gallstone, Hx of cholangitis with ERCP, CBD stone	2020-11-26	2020-11-27	2020-11-30	NA	NA	NA	Yes	Yes	Alive	30.3297	17.47	NA	NA	6117060706	16.057	842	5739	critical	Y	Yes	(60,100]	(0,20]	(7,30]	8	(7,100]	Yes
COVID0021	NC6867	Duplicated	COVID	3	1	63	M	2020-11-20	2020-11-24	2021-01-12	2020-12-07	13	Upper Resp_NPSTS	Yes	Yes	Yes	Yes	Yes	No	No	No	2020-11-29	HT with proteinuria (Cr ~130), IFG, Fatty liver, gallstone, Hx of cholangitis with ERCP, CBD stone	2020-11-26	2020-11-27	2020-11-30	NA	NA	NA	Yes	Yes	Alive	28.44	17.47	NA	NA	6117060706	16.057	842	5739	critical	Y	Yes	(60,100]	(0,20]	(7,30]	13	(7,100]	Yes
COVID0022	NC6706	Yes	COVID	3	1	61	F	2020-11-24	2020-11-29	2020-12-09	2020-11-30	1	Upper Resp_NPSTS	No	No	No	No	No	No	No	No	NA	Hyperlipidaemia, Hypothyroidism (?autoimmune)	NA	2020-12-03	2020-12-03	NA	NA	2020-12-02	No	No	Alive	25.4127	28.3	4.04395e+07	7.60681	4.04395e+07	1.334	840	6197	severe	Y	No	(60,100]	(20,30]	(0,7]	1	(0,7]	No
COVID0023	NC9921	Yes	COVID	3	1	55	F	2021-02-16	2021-02-22	2021-03-05	2021-02-23	1	Upper Resp_NPATS	Yes	No	Yes	No	No	No	No	No	2021-02-23	HT, IFG, mild fatty liver, bilateral renal parenchymal disease with cysts, TAH 9/2/2010 for leiomyoma & menorrhagia	2021-02-22	2021-02-23	2021-02-23	NA	NA	NA	Yes	Yes	Alive	31.1926	18.2	658373	5.81847	4.83735e+07	18.036	934	10904	critical	Y	No	(40,60]	(0,20]	(7,30]	1	(0,7]	Yes
COVID0024	NC10741	Yes	COVID	2	1	83	F	2022-03-04	2022-03-08	2022-03-15	2022-03-09	1	Upper Resp_NPSTS	No	No	No	No	No	No	No	No	NA	HT//Hyperlipidaemia/CA colon1/T2DM1/AF1	NA	NA	NA	NA	NA	NA	No	No	Alive	17.52	15.4	NA	NA	NA	NA	NA	NA	NA	NA	No	(60,100]	(0,20]	NA	1	(0,7]	No
COVID0025	NC7562	Yes	COVID	2	1	53	M	2020-12-15	2020-12-18	2020-12-29	2020-12-18	0	Upper Resp_NPSTS	No	No	No	No	No	No	No	No	NA	HT/CKD no Tx /OA knee/Hx of HCV	NA	NA	2020-12-18	NA	NA	NA	No	No	Alive	19.1811	24.44	3426960467	9.53491	3426960467	0.554	1073	8012	moderate	Y	No	(40,60]	(20,30]	(0,7]	1	(0,7]	No
COVID0025	NC8075	Duplicated	COVID	2	1	53	M	2020-12-15	2020-12-18	2020-12-29	2020-12-29	11	Upper Resp_NPSTS	No	No	No	No	Yes	No	No	No	NA	HT/CKD no Tx /OA knee/Hx of HCV	NA	NA	2020-12-18	NA	NA	NA	No	No	Alive	34.5	24.44	NA	NA	3426960467	0.554	1073	8012	moderate	Y	Yes	(40,60]	(20,30]	(0,7]	11	(7,100]	No
COVID0026	NC5317	Yes	COVID	2	1	56	M	2020-08-07	2020-08-08	2020-08-25	2020-08-12	4	Upper Resp_NPATS	No	No	No	No	No	Yes	No	Yes	NA	HT, Hyperlipidaemia	NA	2020-08-13	2020-08-17	2020-08-10	NA	2020-08-10	No	No	Alive	20.9257	23.54	9.8886e+08	8.99513	9.8886e+08	9.274	224	4003	severe	Y	Yes	(40,60]	(20,30]	(7,30]	4	(0,7]	No
COVID0027	NC6599	Yes	COVID	2	1	67	F	2020-11-24	2020-11-25	2020-12-10	2020-11-26	1	Upper Resp_NPATS	No	No	No	No	No	No	No	No	NA	Hearing loss	NA	NA	NA	NA	NA	NA	No	No	Alive	16.6655	22.42	20570835070	10.3133	20570835070	0.877	1051	5909	moderate	Y	No	(60,100]	(20,30]	(0,7]	1	(0,7]	No
COVID0028	NC10727	Yes	COVID	3	1	69	M	2022-02-21	2022-03-07	2022-03-22	2022-03-08	1	Upper Resp_NPSTS	Yes	No	Yes	Yes	Yes	No	No	No	NA	HT/Hyperlipidaemia/T2DM1	2022-03-07	2022-03-07	2022-03-07	NA	NA	NA	No	No	Alive	31.76	25.94	NA	NA	NA	NA	NA	NA	NA	NA	Yes	(60,100]	(20,30]	NA	1	(0,7]	Yes
COVID0028	NC10734	Duplicated	COVID	3	1	69	M	2022-02-21	2022-03-07	2022-03-22	2022-03-10	3	Upper Resp_NPSTS	Yes	No	Yes	Yes	Yes	No	No	No	NA	HT/Hyperlipidaemia/T2DM1	2022-03-07	2022-03-07	2022-03-07	NA	NA	NA	No	No	Alive	25.94	25.94	NA	NA	NA	NA	NA	NA	NA	NA	Yes	(60,100]	(20,30]	NA	3	(0,7]	Yes
COVID0028	NC10760	Duplicated	COVID	3	1	69	M	2022-02-21	2022-03-07	2022-03-22	2022-03-14	7	Upper Resp_NPSTS	Yes	No	Yes	Yes	Yes	No	No	No	NA	HT/Hyperlipidaemia/T2DM1	2022-03-07	2022-03-07	2022-03-07	NA	NA	NA	No	No	Alive	34.9	25.94	NA	NA	NA	NA	NA	NA	NA	NA	Yes	(60,100]	(20,30]	NA	7	(0,7]	Yes
COVID0029	NC5761	Yes	COVID	2	1	64	F	2020-08-12	2020-08-18	2020-08-28	2020-08-20	2	Upper Resp_NPSTS	No	No	No	Yes	No	Yes	No	Yes	NA	HT, hyperlipidaemia, haemorrhoidectomy, cervical and lumbar degnerative changes, Hx of chest discomfort	NA	2020-08-19	NA	2020-08-19	NA	2020-08-19	No	No	Alive	NA	NA	NA	NA	7694.56	7.004	239	4583	severe	Y	Yes	(60,100]	NA	(7,30]	2	(0,7]	No
COVID0029	NC5849	Duplicated	COVID	2	1	64	F	2020-08-12	2020-08-18	2020-08-28	2020-08-24	6	Upper Resp_NPATS	No	No	No	Yes	No	Yes	No	Yes	NA	HT, hyperlipidaemia, haemorrhoidectomy, cervical and lumbar degnerative changes, Hx of chest discomfort	NA	2020-08-19	NA	2020-08-19	NA	2020-08-19	No	No	Alive	42.7285	NA	177.509	2.24922	7694.56	7.004	239	4583	severe	Y	Yes	(60,100]	NA	(7,30]	6	(0,7]	No
COVID0029	NC5994	Duplicated	COVID	2	1	64	F	2020-08-12	2020-08-18	2020-08-28	2020-08-27	9	Upper Resp_NPATS	No	No	No	Yes	No	Yes	No	Yes	NA	HT, hyperlipidaemia, haemorrhoidectomy, cervical and lumbar degnerative changes, Hx of chest discomfort	NA	2020-08-19	NA	2020-08-19	NA	2020-08-19	No	No	Alive	37.4378	NA	7694.56	3.88618	7694.56	7.004	239	4583	severe	Y	Yes	(60,100]	NA	(7,30]	9	(7,100]	No
COVID0030	NC7173	Yes	COVID	3	1	62	F	2020-11-24	2020-12-02	2020-12-17	2020-12-03	1	Upper Resp_NPSTS	Yes	No	No	Yes	No	No	No	No	NA	DM1, HT, GAD, Asthma1, Severe OSA not on CPAP, bilateral OA knee with TKR done (complicated by VTE)	2020-12-03	2020-12-02	2020-12-04	NA	NA	NA	No	No	Alive	25.47	25.47	1.84783e+06	6.26666	2.60087e+06	27.586	815	6621	critical	Y	Yes	(60,100]	(20,30]	(7,30]	1	(0,7]	Yes
COVID0030	NC7346	Duplicated	COVID	3	1	62	F	2020-11-24	2020-12-02	2020-12-17	2020-12-15	13	Upper Resp_NPSTS	Yes	No	Yes	Yes	Yes	No	No	No	NA	DM1, HT, GAD, Asthma1, Severe OSA not on CPAP, bilateral OA knee with TKR done (complicated by VTE)	2020-12-03	2020-12-02	2020-12-04	NA	NA	NA	No	No	Alive	NA	25.47	NA	NA	2.60087e+06	27.586	815	6621	critical	Y	Yes	(60,100]	(20,30]	(7,30]	13	(7,100]	Yes
COVID0031	NC6996	Yes	COVID	2	1	62	F	2020-12-04	2020-12-07	2020-12-18	2020-12-08	1	Upper Resp_NPATS	No	No	No	No	No	No	No	No	NA	Age-related macular degeneration, eczema	NA	NA	NA	NA	NA	2020-12-10	No	No	Alive	18.9229	18.1	4119088792	9.6148	4119088792	3.47	836	6979	moderate	Y	No	(60,100]	(0,20]	(0,7]	1	(0,7]	No
COVID0031	NC7169	Duplicated	COVID	2	1	62	F	2020-12-04	2020-12-07	2020-12-18	2020-12-11	4	Upper Resp_NPATS	No	No	No	No	No	No	No	Yes	NA	Age-related macular degeneration, eczema	NA	NA	NA	NA	NA	2020-12-10	No	No	Alive	NA	18.1	NA	NA	4119088792	3.47	836	6979	moderate	Y	Yes	(60,100]	(0,20]	(0,7]	4	(0,7]	No
COVID0031	NC7563	Duplicated	COVID	2	1	62	F	2020-12-04	2020-12-07	2020-12-18	2020-12-18	11	Upper Resp_NPSTS	No	No	No	No	No	No	No	Yes	NA	Age-related macular degeneration, eczema	NA	NA	NA	NA	NA	2020-12-10	No	No	Alive	NA	18.1	NA	NA	4119088792	3.47	836	6979	moderate	Y	Yes	(60,100]	(0,20]	(0,7]	11	(7,100]	No
COVID0032	NC4848	Yes	COVID	2	1	57	F	2020-07-30	2020-08-01	2020-08-05	2020-08-03	2	Upper Resp_NPATS	No	No	No	No	No	No	No	No	NA	CA breast	NA	NA	NA	NA	NA	NA	No	No	Alive	19.62	17.1	NA	NA	257080133	0.515	261	3529	mild	N	No	(40,60]	(0,20]	(0,7]	2	(0,7]	No
COVID0033	NC10729	Yes	COVID	3	1	76	F	2022-02-18	2022-03-07	2022-04-12	2022-03-08	1	Upper Resp_NPSTS	Yes	Yes	Yes	Yes	Yes	No	No	No	2022-03-07	HT/IFG	2022-03-07	2022-03-07	2022-03-07	NA	2022-03-18	NA	Yes	Yes	Death	24.4	22.2	NA	NA	NA	NA	NA	NA	NA	NA	Yes	(60,100]	(20,30]	NA	1	(0,7]	Yes
COVID0033	NC10752	Duplicated	COVID	3	1	76	F	2022-02-18	2022-03-07	2022-04-12	2022-03-14	7	Upper Resp_NPSTS	Yes	Yes	Yes	Yes	Yes	No	No	No	2022-03-07	HT/IFG	2022-03-07	2022-03-07	2022-03-07	NA	2022-03-18	NA	Yes	Yes	Death	28.88	22.2	NA	NA	NA	NA	NA	NA	NA	NA	Yes	(60,100]	(20,30]	NA	7	(0,7]	Yes
COVID0033	NC10785	Duplicated	COVID	3	1	76	F	2022-02-18	2022-03-07	2022-04-12	2022-03-21	14	Upper Resp_NPSTS	Yes	Yes	Yes	Yes	Yes	No	Yes	No	2022-03-07	HT/IFG	2022-03-07	2022-03-07	2022-03-07	NA	2022-03-18	NA	Yes	Yes	Death	40	22.2	NA	NA	NA	NA	NA	NA	NA	NA	Yes	(60,100]	(20,30]	NA	14	(7,100]	Yes
COVID0034	NC7098	Yes	COVID	3	1	83	M	2020-12-01	2020-12-02	2021-01-02	2020-12-02	0	Upper Resp_NPSTS	Yes	No	No	No	No	No	No	No	NA	COPD1, Nephrotic syndrome with renal biopsy shwng membranous glomerulonephritis (5/2006), Gingival nodule below the lower incisors	2020-12-02	2020-12-02	2020-12-07	NA	NA	2020-12-02	No	No	Alive	21.3	21.04	NA	NA	1.11748e+08	6.165	844	6545	critical	Y	No	(60,100]	(20,30]	(0,7]	1	(0,7]	Yes
COVID0034	NC7096	Duplicated	COVID	3	1	83	M	2020-12-01	2020-12-02	2021-01-02	2020-12-10	8	Upper Resp_NPSTS	Yes	No	Yes	Yes	Yes	No	No	Yes	NA	COPD1, Nephrotic syndrome with renal biopsy shwng membranous glomerulonephritis (5/2006), Gingival nodule below the lower incisors	2020-12-02	2020-12-02	2020-12-07	NA	NA	2020-12-02	No	No	Alive	21.04	21.04	NA	NA	1.11748e+08	6.165	844	6545	critical	Y	Yes	(60,100]	(20,30]	(0,7]	8	(7,100]	Yes
COVID0034	NC8516	Duplicated	COVID	3	1	83	M	2020-12-01	2020-12-02	2021-01-02	2020-12-18	16	Upper Resp_NPATS	Yes	No	Yes	Yes	Yes	No	No	Yes	NA	COPD1, Nephrotic syndrome with renal biopsy shwng membranous glomerulonephritis (5/2006), Gingival nodule below the lower incisors	2020-12-02	2020-12-02	2020-12-07	NA	NA	2020-12-02	No	No	Alive	25.97	21.04	1.21189e+06	6.08346	1.11748e+08	6.165	844	6545	critical	Y	Yes	(60,100]	(20,30]	(0,7]	16	(7,100]	Yes
COVID0035	NC10678	Yes	COVID	3	1	79	M	2022-02-12	2022-02-19	2022-03-05	2022-02-24	5	Upper Resp_NPATS	Yes	Yes	Yes	Yes	Yes	No	No	No	2022-02-19	HT/T2DM1/Gout/Hyperlipidaemia/Spinal claudication	2022-02-19	2022-02-19	2022-02-19	NA	NA	NA	Yes	Yes	Death	24.8	19.4	NA	NA	NA	NA	NA	NA	NA	NA	Yes	(60,100]	(0,20]	NA	5	(0,7]	Yes
COVID0035	NC10689	Duplicated	COVID	3	1	79	M	2022-02-12	2022-02-19	2022-03-05	2022-02-28	9	Upper Resp_NPATS	Yes	Yes	Yes	Yes	Yes	No	No	No	2022-02-19	HT/T2DM1/Gout/Hyperlipidaemia/Spinal claudication	2022-02-19	2022-02-19	2022-02-19	NA	NA	NA	Yes	Yes	Death	28.49	19.4	NA	NA	NA	NA	NA	NA	NA	NA	Yes	(60,100]	(0,20]	NA	9	(7,100]	Yes
COVID0035	NC10707	Duplicated	COVID	3	1	79	M	2022-02-12	2022-02-19	2022-03-05	2022-03-03	12	Upper Resp_NPSTS	Yes	Yes	Yes	Yes	Yes	No	No	No	2022-02-19	HT/T2DM1/Gout/Hyperlipidaemia/Spinal claudication	2022-02-19	2022-02-19	2022-02-19	NA	NA	NA	Yes	Yes	Death	27.15	19.4	NA	NA	NA	NA	NA	NA	NA	NA	Yes	(60,100]	(0,20]	NA	12	(7,100]	Yes
COVID0036	NC9137	Yes	COVID	2	1	83	M	2020-07-08	2020-07-09	2020-07-21	2020-07-09	0	Upper Resp_NPSTS	No	No	No	No	No	No	No	No	NA	T2DM1/TB/HT/Hyperlipidaemia	NA	NA	NA	2020-07-11	NA	2020-07-11	No	No	Alive	14.72	14.72	16047251243	10.21	16047251243	NA	266	NA	moderate	Y	No	(60,100]	(0,20]	NA	1	(0,7]	No
COVID0037	NC6482	Yes	COVID	3	1	76	M	2020-11-10	2020-11-17	2020-11-25	2020-11-20	3	Upper Resp_NPSTS	No	No	Yes	Yes	Yes	No	No	No	NA	CVA1/T2DM1/HT/Hyperlipidaemia	2020-11-17	2020-11-17	2020-11-17	NA	NA	NA	No	No	Alive	29.2625	19.56	2.60421e+06	6.41568	2.70428e+08	13.025	1106	5479	severe	Y	Yes	(60,100]	(0,20]	(7,30]	3	(0,7]	Yes
COVID0038	NC8987	Yes	COVID	2	1	72	F	2020-12-30	2021-01-04	2021-01-26	2021-01-04	0	Upper Resp_NPSTS	No	No	No	No	No	No	No	No	NA	Type 2 DM, (with OHA failure on insulin), HT, Hyperlipidaemia, renal impairment	NA	NA	2021-01-04	NA	NA	NA	No	No	Alive	13.43	13.43	47648509140	10.68	47648509140	6.679	816	9161	moderate	Y	No	(60,100]	(0,20]	(0,7]	1	(0,7]	No
COVID0038	NC8631	Duplicated	COVID	2	1	72	F	2020-12-30	2021-01-04	2021-01-26	2021-01-08	4	Upper Resp_NPSTS	No	No	No	No	Yes	No	No	No	NA	Type 2 DM, (with OHA failure on insulin), HT, Hyperlipidaemia, renal impairment	NA	NA	2021-01-04	NA	NA	NA	No	No	Alive	26.6514	13.43	1.6732e+07	7.22355	47648509140	6.679	816	9161	moderate	Y	Yes	(60,100]	(0,20]	(0,7]	4	(0,7]	No
COVID0039	NC10768	Yes	COVID	3	1	73	M	2022-02-28	2022-03-10	2022-04-04	2022-03-17	7	Upper Resp_NPSTS	Yes	No	Yes	Yes	Yes	No	No	No	NA	Lymphoma2/Brain Tumour2	2022-03-10	2022-03-12	2022-03-14	NA	NA	NA	No	No	Death	18.94	12.66	NA	NA	NA	NA	NA	NA	NA	NA	Yes	(60,100]	(0,20]	NA	7	(0,7]	Yes
COVID0040	NC6517	Yes	COVID	2	1	70	M	2020-11-21	2020-11-22	2020-12-10	2020-11-24	2	Upper Resp_NPSTS	No	No	No	No	No	No	No	No	NA	HT, mild CKD G2 low grade urine protein 0.05, Cr107, healed GU and sliding hiatus hernia, haemorrhoid	NA	NA	NA	NA	NA	2020-11-28	No	No	Alive	17.3962	20.51	12222839097	10.0872	12222839097	6.247	1044	5646	moderate	Y	No	(60,100]	(20,30]	(0,7]	2	(0,7]	No
COVID0040	NC6638	Duplicated	COVID	2	1	70	M	2020-11-21	2020-11-22	2020-12-10	2020-11-27	5	Upper Resp_NPSTS	No	No	No	No	No	No	No	No	NA	HT, mild CKD G2 low grade urine protein 0.05, Cr107, healed GU and sliding hiatus hernia, haemorrhoid	NA	NA	NA	NA	NA	2020-11-28	No	No	Alive	20.51	20.51	NA	NA	12222839097	6.247	1044	5646	moderate	Y	No	(60,100]	(20,30]	(0,7]	5	(0,7]	No
COVID0040	NC6840	Duplicated	COVID	2	1	70	M	2020-11-21	2020-11-22	2020-12-10	2020-12-04	12	Upper Resp_NPATS	No	No	No	No	No	No	No	Yes	NA	HT, mild CKD G2 low grade urine protein 0.05, Cr107, healed GU and sliding hiatus hernia, haemorrhoid	NA	NA	NA	NA	NA	2020-11-28	No	No	Alive	32.4814	20.51	262858	5.41972	12222839097	6.247	1044	5646	moderate	Y	Yes	(60,100]	(20,30]	(0,7]	12	(7,100]	No
COVID0041	NC6955	Yes	COVID	2	1	69	F	2020-12-05	2020-12-07	2020-12-18	2020-12-08	1	Upper Resp_NPATS	No	No	No	No	No	No	No	No	NA	known HBV carrier1, Tics disorder, Gallstone / cholangitis with open cholecystectomy done 7/2003	NA	NA	NA	NA	NA	NA	No	No	Alive	16.4891	16.9	23326256969	10.3678	23326256969	0.375	987	7049	mild	N	No	(60,100]	(0,20]	(0,7]	1	(0,7]	No
COVID0042	NC6479	Yes	COVID	3	1	68	F	2020-11-13	2020-11-13	2020-12-02	2020-11-20	7	Upper Resp_NPSTS	Yes	No	No	No	Yes	No	No	Yes	NA	DM1, HT with mild proteinuria, Hyperlipidaemia, bilateral renal cysts (FMHx: renal disease)	NA	2020-11-20	2020-11-17	NA	NA	2020-11-14	No	No	Alive	23.4487	18.59	1.6387e+08	8.2145	6.12992e+08	18.026	1056	5440	critical	Y	Yes	(60,100]	(0,20]	(7,30]	7	(0,7]	No
COVID0043	NC8868	Yes	COVID	3	1	68	M	2021-01-10	2021-01-14	2021-02-17	2021-01-15	1	Upper Resp_NPSTS	Yes	Yes	No	No	Yes	No	No	No	2021-01-14	HT, DM1	2021-01-15	2021-01-15	2021-01-14	NA	NA	NA	Yes	Yes	Death	27.8173	17.45	7.29139e+06	6.86281	1603777721	NA	807	NA	death	Y	Yes	(60,100]	(0,20]	NA	1	(0,7]	Yes
COVID0043	NC8866	Duplicated	COVID	3	1	68	M	2021-01-10	2021-01-14	2021-02-17	2021-01-18	4	Upper Resp_NPSTS	Yes	Yes	Yes	Yes	Yes	No	No	No	2021-01-14	HT, DM1	2021-01-15	2021-01-15	2021-01-14	NA	NA	NA	Yes	Yes	Death	23.1	17.45	NA	NA	1603777721	NA	807	NA	death	Y	Yes	(60,100]	(0,20]	NA	4	(0,7]	Yes
COVID0044	NC4357	Yes	COVID	2	1	67	M	2020-07-17	2020-07-21	2020-08-03	2020-07-24	3	Upper Resp_NPSTS	No	No	Yes	No	No	Yes	No	Yes	NA	Good past health	2020-07-21	NA	NA	2020-07-22	NA	2020-07-22	No	No	Alive	26.1758	18.1	2.34812e+07	5.06969	2.34812e+07	6.776	286	2159	moderate	Y	Yes	(60,100]	(0,20]	(0,7]	3	(0,7]	Yes
COVID0044	NC4567	Duplicated	COVID	2	1	67	M	2020-07-17	2020-07-21	2020-08-03	2020-07-28	7	Upper Resp_NPATS	No	No	Yes	No	No	Yes	No	Yes	NA	Good past health	2020-07-21	NA	NA	2020-07-22	NA	2020-07-22	No	No	Alive	32.6065	18.1	240438	5.381	2.34812e+07	6.776	286	2159	moderate	Y	Yes	(60,100]	(0,20]	(0,7]	7	(0,7]	Yes
COVID0044	NC4733	Duplicated	COVID	2	1	67	M	2020-07-17	2020-07-21	2020-08-03	2020-07-31	10	Upper Resp_NPATS	No	No	Yes	No	No	Yes	No	Yes	NA	Good past health	2020-07-21	NA	NA	2020-07-22	NA	2020-07-22	No	No	Alive	34.4702	18.1	63732.9	4.80436	2.34812e+07	6.776	286	2159	moderate	Y	Yes	(60,100]	(0,20]	(0,7]	10	(7,100]	Yes
COVID0045	NC4565	Yes	COVID	2	1	67	F	2020-07-26	2020-07-26	2020-08-10	2020-07-28	2	Upper Resp_NPATS	No	No	No	No	No	No	No	No	NA	DM1, HT, hypercholesterolaemia, cerebral ischaemia	2020-08-02	NA	NA	2020-07-28	NA	2020-07-28	No	No	Alive	17.2809	15.91	13269285551	7.82182	13269285551	7.036	32	2609	moderate	Y	No	(60,100]	(0,20]	(7,30]	2	(0,7]	Yes
COVID0045	NC4727	Duplicated	COVID	2	1	67	F	2020-07-26	2020-07-26	2020-08-10	2020-07-31	5	Upper Resp_NPATS	No	No	No	No	No	Yes	No	Yes	NA	DM1, HT, hypercholesterolaemia, cerebral ischaemia	2020-08-02	NA	NA	2020-07-28	NA	2020-07-28	No	No	Alive	22.8157	15.91	257239839	8.41034	13269285551	7.036	32	2609	moderate	Y	Yes	(60,100]	(0,20]	(7,30]	5	(0,7]	Yes
COVID0046	NC8076	Yes	COVID	2	1	67	F	2020-12-22	2020-12-29	2021-01-05	2020-12-29	0	Upper Resp_NPSTS	No	No	No	No	No	No	No	No	NA	GPH	NA	NA	NA	NA	NA	NA	No	No	Alive	18.7864	NA	4539768429	9.65703	4539768429	0.379	997	8688	mild	N	No	(60,100]	NA	(0,7]	1	(0,7]	No
COVID0047	NC5958	Yes	COVID	2	1	66	F	2020-08-18	2020-08-20	2020-09-03	2020-08-25	5	Upper Resp_NPSTS	No	No	No	No	No	No	No	Yes	NA	DM1, HT, COPD1, Haemorrhoidal bleeding & Hx of colonic tubular adenoma with mild dysplasia, Iro-deficiency with hemorrhoid Hx	NA	NA	NA	NA	NA	2020-08-22	No	No	Alive	31.75	12.85	NA	NA	77724514608	5.675	289	4621	mild	N	Yes	(60,100]	(0,20]	(0,7]	5	(0,7]	No
COVID0048	NC6147	Yes	COVID	3	1	66	F	2020-08-14	2020-08-30	2020-09-17	2020-09-10	11	Upper Resp_NPATS	Yes	Yes	Yes	Yes	Yes	No	No	No	2020-08-30	HT, chronic gastritis, open cholecystectomy, chronic hepatitis B disease1, hyperthyroidism (2012)	2020-08-30	2020-08-30	2020-08-31	NA	NA	NA	Yes	Yes	Alive	33.52	17.6	NA	NA	1413139478	7.488	291	4602	critical	Y	Yes	(60,100]	(0,20]	(7,30]	11	(7,100]	Yes
COVID0049	NC4566	Yes	COVID	3	1	75	M	2020-07-15	2020-07-14	2020-08-04	2020-07-28	14	Upper Resp_NPATS	No	No	Yes	Yes	No	Yes	No	Yes	NA	Insomnia on sertraline	2020-07-20	2020-07-18	NA	2020-07-20	NA	2020-07-20	No	No	Alive	30.7563	16.1	898416	3.65245	4195982745	3.974	292	1585	severe	Y	Yes	(60,100]	(0,20]	(0,7]	14	(7,100]	Yes
COVID0050	NC5054	Yes	COVID	2	1	64	F	2020-07-27	2020-07-31	2020-08-11	2020-08-06	6	Upper Resp_NPATS	No	No	No	No	No	Yes	No	Yes	NA	T2DM/CVA/HT/Hyperlipidaemia	NA	2020-08-06	NA	2020-08-03	NA	2020-08-03	No	No	Alive	33.6859	20.99	111437	5.04703	80929770	3.419	90	3429	severe	Y	Yes	(60,100]	(20,30]	(0,7]	6	(0,7]	No
COVID0050	NC5191	Duplicated	COVID	2	1	64	F	2020-07-27	2020-07-31	2020-08-11	2020-08-10	10	Upper Resp_NPATS	No	No	No	Yes	No	Yes	No	Yes	NA	T2DM/CVA/HT/Hyperlipidaemia	NA	2020-08-06	NA	2020-08-03	NA	2020-08-03	No	No	Alive	NA	20.99	NA	NA	80929770	3.419	90	3429	severe	Y	Yes	(60,100]	(20,30]	(0,7]	10	(7,100]	No
COVID0051	NC7564	Yes	COVID	3	1	64	M	2020-12-14	2020-12-17	2021-01-26	2020-12-18	1	Upper Resp_NPSTS	Yes	No	No	No	No	No	No	No	NA	HT, IFG, piles, chest pain	2020-12-24	2020-12-22	2020-12-22	NA	NA	2020-12-21	No	No	Alive	31.1807	18.3	664010	5.82217	4541051743	11.389	843	7964	critical	Y	No	(60,100]	(0,20]	(7,30]	1	(0,7]	Yes
COVID0051	NC7800	Duplicated	COVID	3	1	64	M	2020-12-14	2020-12-17	2021-01-26	2020-12-23	6	Upper Resp_NPSTS	Yes	No	No	Yes	Yes	No	No	Yes	NA	HT, IFG, piles, chest pain	2020-12-24	2020-12-22	2020-12-22	NA	NA	2020-12-21	No	No	Alive	18.786	18.3	4541051743	9.65716	4541051743	11.389	843	7964	critical	Y	Yes	(60,100]	(0,20]	(7,30]	6	(0,7]	Yes
COVID0052	NC9010	Yes	COVID	2	1	58	M	2020-03-26	2020-03-31	2020-04-27	2020-04-24	24	Upper Resp_NPSTS	No	No	No	No	No	No	No	No	NA	Good past health	NA	NA	NA	NA	NA	NA	No	No	Alive	35.14	28.84	529	2.72	107625	NA	311	NA	NA	NA	No	(40,60]	(20,30]	NA	24	(7,100]	No
COVID0053	NC7673	Yes	COVID	3	1	64	M	2020-12-08	2020-12-18	2021-01-14	2020-12-21	3	Upper Resp_NPSTS	Yes	Yes	Yes	Yes	Yes	No	No	No	2020-12-18	Newly diagnosed DM1, IOD with back injury	2020-12-18	2020-12-18	2020-12-18	NA	NA	NA	Yes	Yes	Alive	28.48	25	NA	NA	2.91309e+06	16.47	849	7323	critical	Y	Yes	(60,100]	(20,30]	(7,30]	3	(0,7]	Yes
COVID0053	NC8416	Duplicated	COVID	3	1	64	M	2020-12-08	2020-12-18	2021-01-14	2021-01-04	17	Upper Resp_NPSTS	Yes	Yes	Yes	Yes	Yes	No	No	No	2020-12-18	Newly diagnosed DM1, IOD with back injury	2020-12-18	2020-12-18	2020-12-18	NA	NA	NA	Yes	Yes	Alive	32.38	25	NA	NA	2.91309e+06	16.47	849	7323	critical	Y	Yes	(60,100]	(20,30]	(7,30]	17	(7,100]	Yes
COVID0054	NC10767	Yes	COVID	3	1	59	M	2022-03-11	2022-03-16	2022-03-26	2022-03-17	1	Upper Resp_NPSTS	Yes	Yes	Yes	Yes	No	No	Yes	No	2022-03-16	HT/T2DM1/ESRF2/CCF1/THR/Colonic polyp/Gout	2022-03-16	2022-03-16	2022-03-18	NA	2022-02-20	NA	Yes	Yes	Death	18.81	17.07	NA	NA	NA	NA	NA	NA	NA	NA	Yes	(40,60]	(0,20]	NA	1	(0,7]	Yes
COVID0054	NC10779	Duplicated	COVID	3	1	59	M	2022-03-11	2022-03-16	2022-03-26	2022-03-21	5	Upper Resp_NPSTS	Yes	Yes	Yes	Yes	Yes	No	Yes	No	2022-03-16	HT/T2DM1/ESRF2/CCF1/THR/Colonic polyp/Gout	2022-03-16	2022-03-16	2022-03-18	NA	2022-02-20	NA	Yes	Yes	Death	17.78	17.07	NA	NA	NA	NA	NA	NA	NA	NA	Yes	(40,60]	(0,20]	NA	5	(0,7]	Yes
COVID0054	NC10786	Duplicated	COVID	3	1	59	M	2022-03-11	2022-03-16	2022-03-26	2022-03-24	8	Upper Resp_NPATS	Yes	Yes	Yes	Yes	Yes	No	Yes	No	2022-03-16	HT/T2DM1/ESRF2/CCF1/THR/Colonic polyp/Gout	2022-03-16	2022-03-16	2022-03-18	NA	2022-02-20	NA	Yes	Yes	Death	17.07	17.07	NA	NA	NA	NA	NA	NA	NA	NA	Yes	(40,60]	(0,20]	NA	8	(7,100]	Yes
COVID0055	NC7582	Yes	COVID	3	1	59	M	2020-12-11	2020-12-14	2021-01-09	2020-12-18	4	Upper Resp_NPSTS	Yes	No	Yes	Yes	Yes	No	No	Yes	2020-12-18	HT, hyperlipidaemia, appendicectomy, Hx of coronary disease1 with PCO to LAD	2020-12-14	2020-12-15	2020-12-15	NA	NA	2020-12-14	Yes	Yes	Alive	22.88	21.86	NA	NA	8.78191e+07	18.318	850	7632	critical	Y	Yes	(40,60]	(20,30]	(7,30]	4	(0,7]	Yes
COVID0055	NC7658	Duplicated	COVID	3	1	59	M	2020-12-11	2020-12-14	2021-01-09	2020-12-21	7	Upper Resp_NPSTS	Yes	Yes	Yes	Yes	Yes	No	No	Yes	2020-12-18	HT, hyperlipidaemia, appendicectomy, Hx of coronary disease1 with PCO to LAD	2020-12-14	2020-12-15	2020-12-15	NA	NA	2020-12-14	Yes	Yes	Alive	34.2194	21.86	NA	NA	8.78191e+07	18.318	850	7632	critical	Y	Yes	(40,60]	(20,30]	(7,30]	7	(0,7]	Yes
COVID0055	NC8393	Duplicated	COVID	3	1	59	M	2020-12-11	2020-12-14	2021-01-09	2021-01-01	18	Upper Resp_NPSTS	Yes	Yes	Yes	Yes	Yes	No	No	Yes	2020-12-18	HT, hyperlipidaemia, appendicectomy, Hx of coronary disease1 with PCO to LAD	2020-12-14	2020-12-15	2020-12-15	NA	NA	2020-12-14	Yes	Yes	Alive	NA	21.86	NA	NA	8.78191e+07	18.318	850	7632	critical	Y	Yes	(40,60]	(20,30]	(7,30]	18	(7,100]	Yes
COVID0056	NC5763	Yes	COVID	3	1	58	M	2020-08-19	2020-08-20	2020-09-07	2020-08-20	0	Upper Resp_NPSTS	No	No	No	No	No	No	No	No	NA	Hyperlipidaemia	NA	2020-08-28	2020-08-28	2020-08-22	NA	2020-08-22	No	No	Alive	35	19.53	NA	NA	277360112	6.469	323	4613	critical	Y	No	(40,60]	(0,20]	(0,7]	1	(0,7]	No
COVID0056	NC5853	Duplicated	COVID	3	1	58	M	2020-08-19	2020-08-20	2020-09-07	2020-08-24	4	Upper Resp_NPATS	No	No	No	No	No	Yes	No	Yes	NA	Hyperlipidaemia	NA	2020-08-28	2020-08-28	2020-08-22	NA	2020-08-22	No	No	Alive	28.61	19.53	NA	NA	277360112	6.469	323	4613	critical	Y	Yes	(40,60]	(0,20]	(0,7]	4	(0,7]	No
COVID0056	NC5993	Duplicated	COVID	3	1	58	M	2020-08-19	2020-08-20	2020-09-07	2020-08-27	7	Upper Resp_NPATS	No	No	No	No	No	Yes	No	Yes	NA	Hyperlipidaemia	NA	2020-08-28	2020-08-28	2020-08-22	NA	2020-08-22	No	No	Alive	31.9873	19.53	373756	5.57259	277360112	6.469	323	4613	critical	Y	Yes	(40,60]	(0,20]	(0,7]	7	(0,7]	No
COVID0057	NC5126	Yes	COVID	2	1	60	M	2020-08-01	2020-08-04	2020-08-13	2020-08-07	3	Upper Resp_NPATS	No	No	No	No	No	No	No	No	NA	Cervical spondylosis, malignant sig polyp (5/2016), OSA	NA	NA	NA	NA	NA	NA	No	No	Alive	33.4432	NA	132471	5.12212	250655181	2.174	329	3620	moderate	Y	No	(40,60]	NA	(0,7]	3	(0,7]	No
COVID0057	NC5319	Duplicated	COVID	2	1	60	M	2020-08-01	2020-08-04	2020-08-13	2020-08-11	7	Upper Resp_NPATS	No	No	No	No	No	No	No	No	NA	Cervical spondylosis, malignant sig polyp (5/2016), OSA	NA	NA	NA	NA	NA	NA	No	No	Alive	30.4249	NA	1.13767e+06	6.05602	250655181	2.174	329	3620	moderate	Y	No	(40,60]	NA	(0,7]	7	(0,7]	No
COVID0058	NC6520	Yes	COVID	3	1	63	M	2020-11-20	2020-11-22	2020-12-10	2020-11-24	2	Upper Resp_NPSTS	No	No	No	No	No	No	No	Yes	NA	DM1, HT, Obese I, Gout (7/2010), Microalbuminuria, known OSA not on CPAP	NA	2020-12-01	2020-11-30	NA	NA	2020-11-22	No	No	Alive	17.7264	15.4	9660738434	9.98501	9660738434	5.062	1041	5645	severe	Y	Yes	(60,100]	(0,20]	(0,7]	2	(0,7]	No
COVID0058	NC6639	Duplicated	COVID	3	1	63	M	2020-11-20	2020-11-22	2020-12-10	2020-11-27	5	Upper Resp_NPSTS	No	No	No	No	No	No	No	Yes	NA	DM1, HT, Obese I, Gout (7/2010), Microalbuminuria, known OSA not on CPAP	NA	2020-12-01	2020-11-30	NA	NA	2020-11-22	No	No	Alive	19.45	15.4	NA	NA	9660738434	5.062	1041	5645	severe	Y	Yes	(60,100]	(0,20]	(0,7]	5	(0,7]	No
COVID0059	NC4648	Yes	COVID	2	1	56	F	2020-07-19	2020-07-27	2020-08-05	2020-07-30	3	Upper Resp_NPSTS	No	No	No	No	No	No	No	No	NA	Right jugular bulb meningioma (subtotal excision in 2015), vocal cord laryngoplasty, stereotactic radiosurgery 2016	NA	NA	NA	NA	NA	NA	No	No	Alive	30.73	27.58	NA	NA	311580	0	334	2400	mild	N	No	(40,60]	(20,30]	NA	3	(0,7]	No
COVID0060	NC7115	Yes	COVID	3	1	72	M	2020-11-23	2020-11-25	2020-12-18	2020-12-01	6	Upper Resp_NPATS	Yes	No	No	Yes	Yes	No	No	No	NA	HT, GN with proteinuria, ESND (8/2020) and immunosuppressed with steriod use, bullous pemphigoid, gallstones,	2020-12-02	2020-11-27	2020-11-26	NA	NA	NA	No	No	Alive	17.16	14.3	2048323403	9.3114	2048323403	25.417	812	5896	critical	Y	Yes	(60,100]	(0,20]	(7,30]	6	(0,7]	Yes
COVID0061	NC4218	Yes	COVID	2	1	62	F	2020-07-17	2020-07-20	2020-07-26	2020-07-21	1	Upper Resp_NPATS	No	No	No	No	No	No	No	No	NA	Hx of kidney stone/Uterine fibroid	NA	NA	NA	NA	NA	NA	No	No	Alive	23.13	23.13	NA	NA	13305294	0.849	335	2036	mild	N	No	(60,100]	(20,30]	(0,7]	1	(0,7]	No
COVID0062	NC9168	Yes	COVID	1	0	42	M	NA	2020-07-20	2020-07-24	2020-07-20	0	Upper Resp_NPSTS	No	No	No	No	No	No	No	No	NA	Good past health	NA	NA	NA	NA	NA	NA	No	No	Alive	31.57	31.57	10756	4.03	35626.7	0.011	682	NA	asymptomatic	N	No	(40,60]	(30,40]	(0,7]	1	(0,7]	No
COVID0062	NC4320	Duplicated	COVID	1	0	42	M	NA	2020-07-20	2020-07-24	2020-07-23	3	Upper Resp_NPATS	No	No	No	No	No	No	No	No	NA	Good past health	NA	NA	NA	NA	NA	NA	No	No	Alive	35.2866	31.57	35626.7	2.25075	35626.7	0.011	682	NA	asymptomatic	N	No	(40,60]	(30,40]	(0,7]	3	(0,7]	No
COVID0063	NC9095	Yes	COVID	1	0	35	M	2020-05-14	2020-05-01	2020-05-14	2020-05-05	4	Upper Resp_NPSTS	No	No	No	No	No	No	No	No	NA	Good past health	NA	NA	NA	NA	NA	NA	No	No	Alive	30.3	21.38	31403	4.5	58239082	NA	896	NA	moderate	Y	No	(0,40]	(20,30]	NA	4	(0,7]	No
COVID0064	NC3704	Yes	COVID	1	0	27	M	NA	2020-06-24	2020-07-04	2020-06-26	2	Upper Resp_NPATS	No	No	No	No	No	No	No	No	NA	Good past health	NA	NA	NA	NA	NA	NA	No	No	Alive	NA	NA	NA	NA	0	0.021	29	NA	asymptomatic	N	No	(0,40]	NA	(0,7]	2	(0,7]	No
COVID0064	NC3811	Duplicated	COVID	1	0	27	M	NA	2020-06-24	2020-07-04	2020-07-03	9	Upper Resp_NPATS	No	No	No	No	No	No	No	No	NA	Good past health	NA	NA	NA	NA	NA	NA	No	No	Alive	NA	NA	NA	NA	0	0.021	29	NA	asymptomatic	N	No	(0,40]	NA	(0,7]	9	(7,100]	No
COVID0065	NC7684	Yes	COVID	3	1	56	F	2020-12-01	2020-12-06	2020-12-24	2020-12-06	0	Upper Resp_NPATS	Yes	No	No	No	No	No	No	No	NA	Type 2 DM1 with HbA1c 6.8%, Hyperlipidaemia	2020-12-07	2020-12-06	2020-12-06	NA	NA	NA	No	No	Alive	18.5	18.5	NA	NA	5450243816	14.863	829	6848	critical	Y	No	(40,60]	(0,20]	(7,30]	1	(0,7]	Yes
COVID0065	NC7978	Duplicated	COVID	3	1	56	F	2020-12-01	2020-12-06	2020-12-24	2020-12-11	5	Upper Resp_NPATS	Yes	No	Yes	Yes	Yes	No	No	No	NA	Type 2 DM1 with HbA1c 6.8%, Hyperlipidaemia	2020-12-07	2020-12-06	2020-12-06	NA	NA	NA	No	No	Alive	21.82	18.5	40179176	7.604	5450243816	14.863	829	6848	critical	Y	Yes	(40,60]	(0,20]	(7,30]	5	(0,7]	Yes
COVID0065	NC7741	Duplicated	COVID	3	1	56	F	2020-12-01	2020-12-06	2020-12-24	2020-12-22	16	Upper Resp_NPATS	Yes	No	Yes	Yes	Yes	No	No	No	NA	Type 2 DM1 with HbA1c 6.8%, Hyperlipidaemia	2020-12-07	2020-12-06	2020-12-06	NA	NA	NA	No	No	Alive	NA	18.5	NA	NA	5450243816	14.863	829	6848	critical	Y	Yes	(40,60]	(0,20]	(7,30]	16	(7,100]	Yes
COVID0066	NC8693	Yes	COVID	3	1	63	M	2020-12-08	2020-12-15	2021-01-11	2020-12-29	14	Upper Resp_NPATS	Yes	Yes	Yes	Yes	Yes	No	No	No	2020-12-15	GPH	2020-12-15	2020-12-15	2020-12-15	NA	NA	NA	Yes	Yes	Alive	35	23.65	595.558	2.77	1820133836	NA	821	NA	critical	Y	Yes	(60,100]	(20,30]	NA	14	(7,100]	Yes
COVID0067	NC7347	Yes	COVID	2	1	62	M	2020-11-24	2020-11-25	2020-12-16	2020-12-15	20	Upper Resp_NPSTS	No	No	No	Yes	Yes	No	No	Yes	NA	FMSC Urology (UR5A), BPH, LUTS	NA	2020-12-06	2020-12-04	NA	NA	2020-12-02	No	No	Alive	31.9115	20.01	394509	5.59606	1.85001e+08	4.259	1109	5910	severe	Y	Yes	(60,100]	(20,30]	(0,7]	20	(7,100]	No
COVID0068	NC5472	Yes	COVID	2	1	62	F	2020-08-09	2020-08-12	2020-08-25	2020-08-14	2	Upper Resp_NPATS	No	No	No	No	No	Yes	No	Yes	NA	Good past health	NA	NA	NA	2020-08-13	NA	2020-08-13	No	No	Alive	14.6133	18.2	88759207579	10.9482	88759207579	9.97	341	4310	moderate	Y	Yes	(60,100]	(0,20]	(7,30]	2	(0,7]	No
COVID0068	NC5619	Duplicated	COVID	2	1	62	F	2020-08-09	2020-08-12	2020-08-25	2020-08-18	6	Upper Resp_NPSTS	No	No	No	No	No	Yes	No	Yes	NA	Good past health	NA	NA	NA	2020-08-13	NA	2020-08-13	No	No	Alive	28.92	18.2	NA	NA	88759207579	9.97	341	4310	moderate	Y	Yes	(60,100]	(0,20]	(7,30]	6	(0,7]	No
COVID0069	NC5537	Yes	COVID	2	1	61	M	2020-08-05	2020-08-13	2020-08-18	2020-08-17	4	Upper Resp_NPSTS	No	No	No	No	No	No	No	No	NA	Tarry stool 4/2019, CLN 6/2019 NAD	NA	NA	NA	NA	NA	NA	No	No	Alive	32.23	29.29	NA	NA	73627	5.395	347	4294	mild	N	No	(60,100]	(20,30]	(0,7]	4	(0,7]	No
COVID0070	NC4070	Yes	COVID	2	1	60	M	2020-07-05	2020-07-10	2020-07-25	2020-07-16	6	Upper Resp_NPSTS	No	No	No	No	No	No	No	Yes	NA	Gallstone, Chronic HbeAg-ve Hepatitis B	NA	NA	NA	NA	NA	2020-07-12	No	No	Alive	33.8575	19.58	98613.9	2.69291	265903644	3.929	348	1550	moderate	Y	Yes	(40,60]	(0,20]	(0,7]	6	(0,7]	No
COVID0070	NC4148	Duplicated	COVID	2	1	60	M	2020-07-05	2020-07-10	2020-07-25	2020-07-20	10	Upper Resp_NPATS	No	No	No	No	No	No	No	Yes	NA	Gallstone, Chronic HbeAg-ve Hepatitis B	NA	NA	NA	NA	NA	2020-07-12	No	No	Alive	29.8076	19.58	1.76612e+06	6.24702	265903644	3.929	348	1550	moderate	Y	Yes	(40,60]	(0,20]	(0,7]	10	(7,100]	No
COVID0071	NC4568	Yes	COVID	3	1	55	M	2020-07-23	2020-07-24	2020-08-15	2020-07-28	4	Upper Resp_NPATS	No	No	No	No	No	Yes	No	Yes	NA	Good past health	NA	2020-07-29	2020-08-04	2020-07-27	NA	2020-07-27	No	No	Alive	17.7275	15.88	9652747044	7.68362	9652747044	5.375	349	2579	severe	Y	Yes	(40,60]	(0,20]	(0,7]	4	(0,7]	No
COVID0071	NC4731	Duplicated	COVID	3	1	55	M	2020-07-23	2020-07-24	2020-08-15	2020-07-31	7	Upper Resp_NPATS	No	No	No	Yes	No	Yes	No	Yes	NA	Good past health	NA	2020-07-29	2020-08-04	2020-07-27	NA	2020-07-27	No	No	Alive	19.4243	15.88	2881702101	9.45965	9652747044	5.375	349	2579	severe	Y	Yes	(40,60]	(0,20]	(0,7]	7	(0,7]	No
COVID0071	NC5320	Duplicated	COVID	3	1	55	M	2020-07-23	2020-07-24	2020-08-15	2020-08-11	18	Upper Resp_NPATS	No	No	No	Yes	Yes	Yes	No	Yes	NA	Good past health	NA	2020-07-29	2020-08-04	2020-07-27	NA	2020-07-27	No	No	Alive	25.84	15.88	NA	NA	9652747044	5.375	349	2579	severe	Y	Yes	(40,60]	(0,20]	(0,7]	18	(7,100]	No
COVID0072	NC7740	Yes	COVID	3	1	67	F	2020-12-13	2020-12-21	2020-12-29	2020-12-22	1	Upper Resp_NPATS	No	No	No	No	No	No	No	No	NA	HT	NA	2020-12-23	2020-12-23	NA	NA	2020-12-22	No	No	Alive	25.5964	22.3	3.54806e+07	7.54999	3.54806e+07	4.045	63	8281	severe	Y	No	(60,100]	(20,30]	(0,7]	1	(0,7]	No
COVID0073	NC6705	Yes	COVID	3	1	54	M	2020-11-24	2020-11-29	2020-12-11	2020-11-30	1	Upper Resp_NPSTS	No	No	No	No	Yes	No	No	No	NA	Good past health	NA	2020-12-01	2020-11-29	NA	NA	NA	No	No	Alive	24.5807	23.57	7.31555e+07	7.86425	4.86042e+08	2.8	839	6017	severe	Y	Yes	(40,60]	(20,30]	(0,7]	1	(0,7]	No
COVID0074	NC5536	Yes	COVID	2	1	59	M	2020-08-11	2020-08-13	2020-08-24	2020-08-17	4	Upper Resp_NPSTS	No	No	No	No	No	No	No	No	NA	Good past health	NA	NA	NA	2020-08-19	NA	2020-08-19	No	No	Alive	27.59	15.78	NA	NA	6561795325	4.196	28	4361	moderate	Y	No	(40,60]	(0,20]	(0,7]	4	(0,7]	No
COVID0074	NC5858	Duplicated	COVID	2	1	59	M	2020-08-11	2020-08-13	2020-08-24	2020-08-24	11	Upper Resp_NPATS	No	No	No	No	No	Yes	No	Yes	NA	Good past health	NA	NA	NA	2020-08-19	NA	2020-08-19	No	No	Alive	27.6858	15.78	8.00778e+06	6.90351	6561795325	4.196	28	4361	moderate	Y	Yes	(40,60]	(0,20]	(0,7]	11	(7,100]	No
COVID0075	NC4217	Yes	COVID	2	1	58	M	2020-07-14	2020-07-19	2020-07-30	2020-07-21	2	Upper Resp_NPATS	No	No	No	No	No	No	No	Yes	NA	Gout, Hyperlipidaemia, Fatty liver, IHD1 with PCI, Hx of H. pylori-related DU, Colonic polyp with strong family history of CRC (mother / sister)	NA	NA	NA	NA	NA	2020-07-20	No	No	Alive	18.0335	15.91	7762195665	7.58895	7762195665	0.253	27	1920	moderate	Y	Yes	(40,60]	(0,20]	(0,7]	2	(0,7]	No
COVID0075	NC4355	Duplicated	COVID	2	1	58	M	2020-07-14	2020-07-19	2020-07-30	2020-07-24	5	Upper Resp_NPSTS	No	No	No	No	No	No	No	Yes	NA	Gout, Hyperlipidaemia, Fatty liver, IHD1 with PCI, Hx of H. pylori-related DU, Colonic polyp with strong family history of CRC (mother / sister)	NA	NA	NA	NA	NA	2020-07-20	No	No	Alive	27.3887	15.91	9.89565e+06	6.99544	7762195665	0.253	27	1920	moderate	Y	Yes	(40,60]	(0,20]	(0,7]	5	(0,7]	No
COVID0075	NC4562	Duplicated	COVID	2	1	58	M	2020-07-14	2020-07-19	2020-07-30	2020-07-28	9	Upper Resp_NPATS	No	No	No	No	No	No	No	Yes	NA	Gout, Hyperlipidaemia, Fatty liver, IHD1 with PCI, Hx of H. pylori-related DU, Colonic polyp with strong family history of CRC (mother / sister)	NA	NA	NA	NA	NA	2020-07-20	No	No	Alive	27.8199	15.91	7.27808e+06	6.86202	7762195665	0.253	27	1920	moderate	Y	Yes	(40,60]	(0,20]	(0,7]	9	(7,100]	No
COVID0076	NC0980	Yes	COVID	2	1	54	M	2020-03-19	2020-03-19	2020-04-14	2020-03-20	1	Upper Resp_NPSTS	No	No	No	No	No	No	No	No	NA	AIDS/Macrocytosis	NA	NA	NA	NA	NA	NA	No	No	Alive	20.9113	NA	9.19467e+08	8.96354	5243460715	NA	357	218	moderate	Y	No	(40,60]	NA	NA	1	(0,7]	No
COVID0076	NC1200	Duplicated	COVID	2	1	54	M	2020-03-19	2020-03-19	2020-04-14	2020-03-25	6	Upper Resp_NPSTS	No	No	No	No	No	No	No	No	NA	AIDS/Macrocytosis	NA	NA	NA	NA	NA	NA	No	No	Alive	29.5905	NA	1.51341e+06	6.17996	5243460715	NA	357	218	moderate	Y	No	(40,60]	NA	NA	6	(0,7]	No
COVID0076	NC1842	Duplicated	COVID	2	1	54	M	2020-03-19	2020-03-19	2020-04-14	2020-04-03	15	Upper Resp_NPSTS	No	No	No	No	No	No	No	No	NA	AIDS/Macrocytosis	NA	NA	NA	NA	NA	NA	No	No	Alive	NA	NA	NA	NA	5243460715	NA	357	218	moderate	Y	No	(40,60]	NA	NA	15	(7,100]	No
COVID0077	NC8426	Yes	COVID	3	1	58	M	2020-12-22	2020-12-30	2021-01-14	2021-01-04	5	Upper Resp_NPSTS	Yes	Yes	No	Yes	Yes	No	No	No	2020-12-30	undiagnosed HT, gout	2021-01-05	2020-12-30	2020-12-30	NA	NA	NA	Yes	Yes	Alive	33.9	27.2	NA	NA	5617.37	11.442	822	8564	critical	Y	Yes	(40,60]	(20,30]	(7,30]	5	(0,7]	Yes
COVID0078	NC4071	Yes	COVID	2	0	49	F	2020-07-07	2020-07-13	2020-07-18	2020-07-16	3	Upper Resp_NPSTS	No	No	No	No	No	No	No	No	NA	Anaemia	NA	NA	NA	NA	NA	NA	No	No	Alive	31.7968	22.99	428107	3.33052	14973374	0.619	131	1506	mild	N	No	(40,60]	(20,30]	(0,7]	3	(0,7]	No
COVID0079	NC9181	Yes	COVID	2	0	48	F	2020-07-16	2020-07-26	2020-08-01	2020-07-26	0	Upper Resp_NPSTS	No	No	No	No	No	No	No	No	NA	Hypothyroidism / Hashimoto thyroiditis (Right hemithyroidectomy + isthmusectomy for right thyroid nodule 3/2015), PTSD	NA	NA	NA	2020-07-27	NA	2020-07-27	No	No	Alive	29.32	29.32	71787	4.86	83501.6	1.712	368	2339	moderate	Y	No	(40,60]	(20,30]	(0,7]	1	(0,7]	No
COVID0079	NC4714	Duplicated	COVID	2	0	48	F	2020-07-16	2020-07-26	2020-08-01	2020-07-30	4	Upper Resp_NPSTS	No	No	No	No	No	Yes	No	Yes	NA	Hypothyroidism / Hashimoto thyroiditis (Right hemithyroidectomy + isthmusectomy for right thyroid nodule 3/2015), PTSD	NA	NA	NA	2020-07-27	NA	2020-07-27	No	No	Alive	34.091	29.32	83501.6	4.92169	83501.6	1.712	368	2339	moderate	Y	Yes	(40,60]	(20,30]	(0,7]	4	(0,7]	No
COVID0080	NC10498	Yes	COVID	2	1	64	F	2022-02-05	2022-02-07	2022-02-09	2022-02-07	0	Upper Resp_NPSTS	No	No	No	No	No	No	No	No	NA	Good past health	NA	NA	NA	NA	2022-03-07	NA	No	No	Alive	NA	NA	NA	NA	NA	NA	NA	NA	NA	NA	No	(60,100]	NA	NA	1	(0,7]	No
COVID0081	NC4845	Yes	COVID	2	1	55	M	2020-07-22	2020-07-30	2020-08-04	2020-08-03	4	Upper Resp_NPATS	No	No	No	No	No	No	No	No	NA	T2DM1/Hyperlipidaemia	NA	NA	NA	NA	NA	NA	No	No	Alive	35	31.51	NA	NA	174392230	2.9	374	2540	moderate	Y	No	(40,60]	(30,40]	(0,7]	4	(0,7]	No
COVID0082	NC9694	Yes	COVID	2	1	55	M	2021-02-06	2021-02-09	2021-02-22	2021-02-09	0	Upper Resp_NPSTS	No	No	No	No	No	No	No	No	NA	Asthma1/GERD/Coloic polyp	NA	NA	NA	NA	NA	NA	No	No	Alive	19.3329	33.3	NA	NA	2499.16	2.338	924	10702	mild	N	No	(40,60]	(30,40]	(0,7]	1	(0,7]	No
COVID0083	NC6585	Yes	COVID	2	1	61	F	2020-11-20	2020-11-26	2020-12-02	2020-11-26	0	Upper Resp_NPATS	No	No	No	No	No	No	No	No	NA	HT, IFG, Hyperlipidaemia, Right flank lipoma, HOV FU ENT	NA	NA	NA	NA	NA	NA	No	No	Alive	26.1873	27.57	2.32891e+07	7.36715	2.32891e+07	1.5	972	5880	mild	N	No	(60,100]	(20,30]	(0,7]	1	(0,7]	No
COVID0084	NC7172	Yes	COVID	3	1	55	M	2020-11-28	2020-12-05	2020-12-17	2020-12-11	6	Upper Resp_NPSTS	No	No	No	Yes	No	No	No	No	NA	non-ulcer dyspepsia, Hp eradication, Renal stone ESWL & surgery	NA	2020-12-07	NA	NA	NA	NA	No	No	Alive	25.14	18.6	NA	NA	2.30376e+08	5.1	1113	6546	severe	Y	Yes	(40,60]	(0,20]	(0,7]	6	(0,7]	No
COVID0085	NC7799	Yes	COVID	2	1	60	M	2020-12-12	2020-12-20	2020-12-29	2020-12-23	3	Upper Resp_NPSTS	No	No	No	No	No	No	No	Yes	NA	Dyspepsia/Oesophagel reflux	NA	NA	NA	NA	NA	2020-12-22	No	No	Alive	31.2653	22.9	625158	5.79599	625158	7.291	995	7583	mild	N	Yes	(40,60]	(20,30]	(7,30]	3	(0,7]	No
COVID0086	NC9182	Yes	COVID	2	1	60	M	2020-07-26	2020-07-26	2020-08-07	2020-07-26	0	Upper Resp_NPSTS	No	No	No	No	No	No	No	No	NA	Good past health	NA	NA	NA	2020-07-31	NA	2020-07-31	No	No	Alive	16.56	15.83	3398091863	9.53	6290757791	NA	392	NA	moderate	Y	No	(40,60]	(0,20]	NA	1	(0,7]	No
COVID0087	NC4980	Yes	COVID	2	1	62	F	2020-07-30	2020-07-31	2020-08-11	2020-08-04	4	Upper Resp_NPATS	No	No	No	No	No	Yes	No	Yes	NA	Overweight, GERD dyspepsia, OA knee, asymptomatic gallstone, diverticulosis, extrarenal pelvis & small amyipoma, Spondylolisthesis of L5 / S1 right kidney	NA	NA	NA	2020-08-03	NA	2020-08-03	No	No	Alive	17.5849	24.1	10685110495	10.0288	10685110495	1.513	393	3428	moderate	Y	Yes	(60,100]	(20,30]	(0,7]	4	(0,7]	No
COVID0088	NC7668	Yes	COVID	3	1	70	M	2020-12-07	2020-12-13	2021-02-05	2020-12-21	8	Upper Resp_NPSTS	Yes	Yes	Yes	Yes	Yes	No	No	No	2020-12-13	Both knee osteoarthritis	2020-12-13	2020-12-13	2020-12-13	NA	NA	NA	Yes	Yes	Alive	27.7	22.3	NA	NA	2.96739e+07	24.025	831	4779	critical	Y	Yes	(60,100]	(20,30]	(7,30]	8	(7,100]	Yes
COVID0088	NC8020	Duplicated	COVID	3	1	70	M	2020-12-07	2020-12-13	2021-02-05	2020-12-28	15	Upper Resp_NPSTS	Yes	Yes	Yes	Yes	Yes	No	No	No	2020-12-13	Both knee osteoarthritis	2020-12-13	2020-12-13	2020-12-13	NA	NA	NA	Yes	Yes	Alive	NA	22.3	NA	NA	2.96739e+07	24.025	831	4779	critical	Y	Yes	(60,100]	(20,30]	(7,30]	15	(7,100]	Yes
COVID0089	NC9132	Yes	COVID	2	1	54	F	2020-03-22	2020-03-22	2020-05-09	2020-03-22	0	Upper Resp_NPSTS	No	No	No	No	No	No	No	No	NA	HT, partial thyroidectomy for non-functional thyrood nodule (2005)	2020-03-22	NA	2020-03-25	NA	NA	NA	No	No	Alive	17.72	16.99	1277078847	9.11	2364207335	1.354	88	347	moderate	Y	No	(40,60]	(0,20]	(0,7]	1	(0,7]	Yes
COVID0090	NC4319	Yes	COVID	2	0	48	F	2020-07-16	2020-07-21	2020-07-30	2020-07-23	2	Upper Resp_NPATS	No	No	No	No	No	Yes	No	Yes	NA	possibly GERD, overweight	NA	NA	NA	2020-07-22	NA	2020-07-22	No	No	Alive	24.3428	23	8.66649e+07	5.63681	8.66649e+07	3.774	412	2040	moderate	Y	Yes	(40,60]	(20,30]	(0,7]	2	(0,7]	No
COVID0090	NC4438	Duplicated	COVID	2	0	48	F	2020-07-16	2020-07-21	2020-07-30	2020-07-27	6	Upper Resp_NPATS	No	No	No	No	No	Yes	No	Yes	NA	possibly GERD, overweight	NA	NA	NA	2020-07-22	NA	2020-07-22	No	No	Alive	NA	23	NA	NA	8.66649e+07	3.774	412	2040	moderate	Y	Yes	(40,60]	(20,30]	(0,7]	6	(0,7]	No
COVID0090	NC4645	Duplicated	COVID	2	0	48	F	2020-07-16	2020-07-21	2020-07-30	2020-07-30	9	Upper Resp_NPSTS	No	No	No	No	No	Yes	No	Yes	NA	possibly GERD, overweight	NA	NA	NA	2020-07-22	NA	2020-07-22	No	No	Alive	38.4824	23	3655.62	3.56296	8.66649e+07	3.774	412	2040	moderate	Y	Yes	(40,60]	(20,30]	(0,7]	9	(7,100]	No
COVID0091	NC3538	Yes	COVID	3	1	68	F	2020-06-01	2020-06-01	2020-06-23	2020-06-16	15	Upper Resp_NPSTS	No	No	No	No	No	Yes	No	Yes	NA	DM1, Hyperlipidaemia	NA	NA	NA	2020-06-02	NA	2020-06-02	No	No	Alive	NA	21.62	NA	NA	47564166	5.854	427	1089	severe	Y	Yes	(60,100]	(20,30]	(0,7]	15	(7,100]	No
COVID0092	NC4239	Yes	COVID	2	1	69	F	2020-07-18	2020-07-20	2020-07-31	2020-07-21	1	Upper Resp_NPATS	No	No	Yes	No	No	No	No	No	NA	HT/Hyperlipidaemia/Cervical spondylosis/Impaired glucose tolerance	2020-07-20	NA	NA	2020-07-22	NA	2020-07-22	No	No	Alive	NA	29.92	NA	NA	218617	7.723	434	1948	moderate	Y	No	(60,100]	(20,30]	(7,30]	1	(0,7]	Yes
COVID0093	NC6043	Yes	COVID	2	0	44	M	2020-08-27	2020-08-29	2020-09-16	2020-08-29	0	Upper Resp_NPATS	No	No	No	No	No	No	No	No	NA	Chronic HbeAg -ve hepatitis B disease	2020-08-30	NA	NA	NA	NA	NA	No	No	Alive	15.28	15.28	NA	NA	10005063206	2.723	435	4810	moderate	Y	No	(40,60]	(0,20]	(0,7]	1	(0,7]	Yes
COVID0094	NC7810	Yes	COVID	3	1	44	F	2020-12-16	2020-12-20	2021-01-12	2020-12-23	3	Upper Resp_NPSTS	Yes	No	No	Yes	Yes	No	No	Yes	2020-12-23	possible undiagnosed asthma, Obesity with BMI >35 and impaired glucose tolerance (HbA1c 6%), Father diabetes	2020-12-29	2020-12-20	2020-12-21	NA	NA	2020-12-20	Yes	Yes	Alive	22.3	22.3	NA	NA	7.52285e+07	9.678	819	8055	critical	Y	Yes	(40,60]	(20,30]	(7,30]	3	(0,7]	Yes
COVID0094	NC8022	Duplicated	COVID	3	1	44	F	2020-12-16	2020-12-20	2021-01-12	2020-12-28	8	Upper Resp_NPSTS	Yes	Yes	No	Yes	Yes	No	No	Yes	2020-12-23	possible undiagnosed asthma, Obesity with BMI >35 and impaired glucose tolerance (HbA1c 6%), Father diabetes	2020-12-29	2020-12-20	2020-12-21	NA	NA	2020-12-20	Yes	Yes	Alive	NA	22.3	NA	NA	7.52285e+07	9.678	819	8055	critical	Y	Yes	(40,60]	(20,30]	(7,30]	8	(7,100]	Yes
COVID0094	NC8989	Duplicated	COVID	3	1	44	F	2020-12-16	2020-12-20	2021-01-12	2021-01-01	12	Upper Resp_NPATS	Yes	Yes	Yes	Yes	Yes	No	No	Yes	2020-12-23	possible undiagnosed asthma, Obesity with BMI >35 and impaired glucose tolerance (HbA1c 6%), Father diabetes	2020-12-29	2020-12-20	2020-12-21	NA	NA	2020-12-20	Yes	Yes	Alive	35	22.3	595.558	2.77	7.52285e+07	9.678	819	8055	critical	Y	Yes	(40,60]	(20,30]	(7,30]	12	(7,100]	Yes
COVID0095	NC4356	Yes	COVID	3	1	53	M	2020-07-10	2020-07-13	2020-07-27	2020-07-24	11	Upper Resp_NPSTS	No	No	Yes	Yes	No	Yes	No	Yes	NA	Gout	2020-07-16	2020-07-17	NA	2020-07-20	NA	2020-07-20	No	No	Alive	NA	29.23	NA	NA	77450	14.707	441	1615	critical	Y	Yes	(40,60]	(20,30]	(7,30]	11	(7,100]	Yes
COVID0096	NC5765	Yes	COVID	2	0	43	M	2020-08-12	2020-08-15	2020-08-22	2020-08-20	5	Upper Resp_NPSTS	No	No	No	No	No	No	No	Yes	NA	Bipolar on med	NA	NA	NA	NA	NA	2020-08-16	No	No	Alive	35	26.73	NA	NA	638271	1.548	452	4396	moderate	Y	Yes	(40,60]	(20,30]	(0,7]	5	(0,7]	No
COVID0097	NC0107	Yes	COVID	3	1	55	F	2020-01-30	2020-02-09	2020-02-24	2020-02-19	10	Upper Resp_NPSTS	No	No	No	No	No	Yes	No	No	NA	Good past health	NA	NA	NA	2020-02-09	NA	NA	No	No	Alive	NA	NA	NA	NA	26130031	0.706	455	37	moderate	Y	Yes	(40,60]	NA	(0,7]	10	(7,100]	No
COVID0098	NC4695	Yes	COVID	3	1	73	M	2020-07-26	2020-07-27	2020-08-04	2020-07-30	3	Upper Resp_NPSTS	No	No	No	No	No	Yes	No	Yes	NA	Good past health	NA	2020-07-31	NA	2020-07-29	NA	2020-07-29	No	No	Alive	34.4192	27.11	66091.1	4.82014	8.00426e+06	4.523	459	2370	severe	Y	Yes	(60,100]	(20,30]	(0,7]	3	(0,7]	No
COVID0098	NC4949	Duplicated	COVID	3	1	73	M	2020-07-26	2020-07-27	2020-08-04	2020-08-03	7	Upper Resp_NPATS	No	No	No	Yes	No	Yes	No	Yes	NA	Good past health	NA	2020-07-31	NA	2020-07-29	NA	2020-07-29	No	No	Alive	32.8245	27.11	205855	5.31356	8.00426e+06	4.523	459	2370	severe	Y	Yes	(60,100]	(20,30]	(0,7]	7	(0,7]	No
COVID0099	NC9135	Yes	COVID	2	0	19	F	2020-04-07	2020-04-02	2020-04-26	2020-04-02	0	Upper Resp_NPSTS	No	No	No	No	No	No	No	No	NA	Good past health	NA	NA	NA	NA	NA	NA	No	No	Alive	21.28	21.28	63365659	7.8	63365659	NA	460	NA	mild	N	No	(0,40]	(20,30]	NA	1	(0,7]	No
COVID0100	NC5050	Yes	COVID	2	1	63	M	2020-07-27	2020-07-30	2020-09-03	2020-08-06	7	Upper Resp_NPATS	No	No	Yes	Yes	No	Yes	No	Yes	NA	HT, Hyperlipidaemia, IFG, Gout + uric acid stone, Lt nephrolithotomy 2005), Cadeveric renal transplant 2/6/2019	2020-08-04	2020-08-04	NA	2020-07-31	NA	2020-07-31	No	No	Alive	17.55	17.55	NA	NA	1474024645	8.379	466	3221	severe	Y	Yes	(60,100]	(0,20]	(7,30]	7	(0,7]	Yes
COVID0100	NC5617	Duplicated	COVID	2	1	63	M	2020-07-27	2020-07-30	2020-09-03	2020-08-18	19	Upper Resp_NPSTS	No	No	Yes	Yes	No	Yes	No	Yes	NA	HT, Hyperlipidaemia, IFG, Gout + uric acid stone, Lt nephrolithotomy 2005), Cadeveric renal transplant 2/6/2019	2020-08-04	2020-08-04	NA	2020-07-31	NA	2020-07-31	No	No	Alive	25.68	17.55	NA	NA	1474024645	8.379	466	3221	severe	Y	Yes	(60,100]	(0,20]	(7,30]	19	(7,100]	Yes
COVID0101	NC4000	Yes	COVID	1	0	19	F	2020-07-09	2020-07-10	2020-07-20	2020-07-13	3	Upper Resp_NPATS	No	No	No	No	No	No	No	No	NA	GPH	NA	NA	NA	NA	NA	NA	No	No	Alive	NA	NA	NA	NA	0	NA	467	1381	mild	N	No	(0,40]	NA	NA	3	(0,7]	No
COVID0101	NC4077	Duplicated	COVID	1	0	19	F	2020-07-09	2020-07-10	2020-07-20	2020-07-16	6	Upper Resp_NPSTS	No	No	No	No	No	No	No	No	NA	GPH	NA	NA	NA	NA	NA	NA	No	No	Alive	NA	NA	NA	NA	0	NA	467	1381	mild	N	No	(0,40]	NA	NA	6	(0,7]	No
COVID0102	NC6134	Yes	COVID	2	1	46	F	2020-08-26	2020-09-03	2020-09-12	2020-09-08	5	Upper Resp_NPATS	No	No	No	No	No	No	Yes	No	NA	HBV Child A cirrhosis with portal HT3 & hypersplenism	NA	NA	NA	NA	2020-06-09	NA	No	No	Alive	32.5288	23.21	254130	5.40506	12436923	0.513	472	4851	mild	N	Yes	(40,60]	(20,30]	(0,7]	5	(0,7]	No
COVID0102	NC6146	Duplicated	COVID	2	1	46	F	2020-08-26	2020-09-03	2020-09-12	2020-09-10	7	Upper Resp_NPATS	No	No	No	No	No	No	Yes	No	NA	HBV Child A cirrhosis with portal HT3 & hypersplenism	NA	NA	NA	NA	2020-06-09	NA	No	No	Alive	34.5107	23.21	61919.9	4.79183	12436923	0.513	472	4851	mild	N	Yes	(40,60]	(20,30]	(0,7]	7	(0,7]	No
COVID0103	NC4644	Yes	COVID	2	0	18	F	2020-07-27	2020-07-29	2020-08-07	2020-07-30	1	Upper Resp_NPSTS	No	No	No	No	No	No	No	No	NA	Allergic rhinitis	NA	NA	NA	NA	NA	NA	No	No	Alive	27.94	27.94	NA	NA	229968	1.807	473	3084	mild	N	No	(0,40]	(20,30]	(0,7]	1	(0,7]	No
COVID0104	NC3701	Yes	COVID	1	1	38	F	2020-06-01	2020-06-24	2020-06-29	2020-06-25	1	Upper Resp_NPATS	No	No	No	No	No	No	No	No	NA	Asthma1	NA	NA	NA	NA	NA	NA	No	No	Alive	35	35	NA	NA	596	0.172	474	NA	mild	N	No	(0,40]	(30,40]	(0,7]	1	(0,7]	No
COVID0105	NC5035	Yes	COVID	2	1	38	F	2020-07-29	2020-08-01	2020-08-06	2020-08-05	4	Upper Resp_NPSTS	No	No	Yes	No	No	Yes	No	Yes	NA	Hep B1/Antepartum in 2017/Rt toe dorsal swelling	2020-08-01	NA	NA	2020-08-02	NA	2020-08-02	No	No	Alive	44.2985	23.99	57.9996	1.76343	6440586	1.6	106	3499	moderate	Y	Yes	(0,40]	(20,30]	(0,7]	4	(0,7]	Yes
COVID0106	NC3630	Yes	COVID	3	0	34	F	2020-05-20	2020-05-30	2020-07-08	2020-06-22	23	Upper Resp_NPATS	Yes	Yes	Yes	Yes	Yes	Yes	No	Yes	2020-05-30	Good past health	2020-05-30	2020-05-30	2020-05-30	2020-05-30	NA	2020-05-30	Yes	Yes	Alive	NA	14.96	NA	NA	13105874863	24.822	496	1084	critical	Y	Yes	(0,40]	(0,20]	(7,30]	23	(7,100]	Yes
COVID0107	NC9028	Yes	COVID	1	0	28	M	2020-04-06	2020-03-30	2020-04-16	2020-04-25	26	Upper Resp_NPSTS	No	No	No	No	No	No	No	No	NA	Good past health	NA	NA	NA	NA	NA	NA	No	No	Alive	36.91	21.32	119	2.08	61262989	0.085	500	606	mild	N	No	(0,40]	(20,30]	(0,7]	26	(7,100]	No
COVID0108	NC3864	Yes	COVID	2	0	34	F	2020-06-26	2020-07-03	2020-07-14	2020-07-06	3	Upper Resp_NPATS	No	No	No	No	No	No	No	No	NA	Hypothyroidism	2020-07-06	NA	NA	2020-07-08	NA	2020-07-08	No	No	Alive	31.61	31.61	NA	NA	10399	4.717	15	NA	moderate	Y	No	(0,40]	(30,40]	(0,7]	3	(0,7]	Yes
COVID0108	NC3996	Duplicated	COVID	2	0	34	F	2020-06-26	2020-07-03	2020-07-14	2020-07-13	10	Upper Resp_NPATS	No	No	Yes	No	No	Yes	No	Yes	NA	Hypothyroidism	2020-07-06	NA	NA	2020-07-08	NA	2020-07-08	No	No	Alive	NA	31.61	NA	NA	10399	4.717	15	NA	moderate	Y	Yes	(0,40]	(30,40]	(0,7]	10	(7,100]	Yes
COVID0109	NC3998	Yes	COVID	2	1	52	M	2020-07-09	2020-07-09	2020-07-21	2020-07-13	4	Upper Resp_NPATS	No	No	No	No	No	No	No	No	NA	HT, Appendicectomy	NA	NA	NA	NA	NA	NA	No	No	Alive	17.932	18.02	8344387491	7.62036	8344387491	0.727	9	1333	mild	N	No	(40,60]	(0,20]	(0,7]	4	(0,7]	No
COVID0109	NC4072	Duplicated	COVID	2	1	52	M	2020-07-09	2020-07-09	2020-07-21	2020-07-16	7	Upper Resp_NPSTS	No	No	No	No	No	No	No	No	NA	HT, Appendicectomy	NA	NA	NA	NA	NA	NA	No	No	Alive	30.86	18.02	NA	NA	8344387491	0.727	9	1333	mild	N	No	(40,60]	(0,20]	(0,7]	7	(0,7]	No
COVID0109	NC4144	Duplicated	COVID	2	1	52	M	2020-07-09	2020-07-09	2020-07-21	2020-07-20	11	Upper Resp_NPATS	No	No	No	No	No	No	No	No	NA	HT, Appendicectomy	NA	NA	NA	NA	NA	NA	No	No	Alive	27.5585	18.02	8.76759e+06	6.94288	8344387491	0.727	9	1333	mild	N	No	(40,60]	(0,20]	(0,7]	11	(7,100]	No
COVID0110	NC4643	Yes	COVID	2	0	32	F	2020-07-22	2020-07-28	2020-08-01	2020-07-30	2	Upper Resp_NPSTS	No	No	No	No	No	No	No	No	NA	Good past health	NA	NA	NA	NA	NA	NA	No	No	Alive	NA	28.49	NA	NA	144594	0.532	965	2897	mild	N	No	(0,40]	(20,30]	(0,7]	2	(0,7]	No
COVID0111	NC7113	Yes	COVID	2	0	43	M	2020-11-23	2020-12-02	2020-12-11	2020-12-02	0	Upper Resp_NPSTS	No	No	No	No	No	No	No	No	NA	Good past health	2020-12-02	NA	NA	NA	NA	2020-12-02	No	No	Alive	29.99	26.14	40790.5	4.61056	1.04997e+06	0.926	1058	6580	moderate	Y	No	(40,60]	(20,30]	(0,7]	1	(0,7]	Yes
COVID0112	NC4502	Yes	COVID	2	0	38	F	2020-07-22	2020-07-23	2020-07-28	2020-07-27	4	Upper Resp_NPATS	No	No	No	No	No	No	No	No	NA	Good past health	NA	NA	NA	NA	NA	NA	No	No	Alive	19.2639	14.18	3230613464	9.50928	25307752671	0.11	514	2236	mild	N	No	(0,40]	(0,20]	(0,7]	4	(0,7]	No
COVID0113	NC4734	Yes	COVID	3	1	68	M	2020-07-24	2020-07-25	2020-08-07	2020-07-31	6	Upper Resp_NPATS	No	No	Yes	No	No	Yes	No	Yes	NA	HT, Thalassemia trait, left kidney stone with previous surgury, NAFLD, asymptomatic gallstone, coronary disease with PCI / Stenting in China 2016	2020-07-25	NA	NA	2020-07-28	NA	2020-07-28	No	No	Alive	24.92	14.7	NA	NA	16320315060	7.241	515	2693	severe	Y	Yes	(60,100]	(0,20]	(7,30]	6	(0,7]	Yes
COVID0114	NC4235	Yes	COVID	2	0	49	F	2020-07-14	2020-07-20	2020-07-25	2020-07-21	1	Upper Resp_NPATS	No	No	No	No	No	No	No	No	NA	Allergic rhinitis	NA	NA	NA	NA	NA	NA	No	No	Alive	36.3784	35	16366.9	1.91294	4.92668e+06	0.045	536	1947	mild	N	No	(40,60]	(30,40]	(0,7]	1	(0,7]	No
COVID0114	NC4324	Duplicated	COVID	2	0	49	F	2020-07-14	2020-07-20	2020-07-25	2020-07-23	3	Upper Resp_NPATS	No	No	No	No	No	No	No	No	NA	Allergic rhinitis	NA	NA	NA	NA	NA	NA	No	No	Alive	36.9143	35	11172.6	4.04816	4.92668e+06	0.045	536	1947	mild	N	No	(40,60]	(30,40]	(0,7]	3	(0,7]	No
COVID0115	NC7980	Yes	COVID	2	1	51	F	2020-12-09	2020-12-11	2020-12-22	2020-12-11	0	Upper Resp_NPSTS	No	No	No	No	No	No	No	No	NA	Good past health	NA	NA	NA	NA	NA	NA	No	No	Alive	31.2	31.2	14696.8	4.16722	14696.8	1.233	809	7513	moderate	Y	No	(40,60]	(30,40]	(0,7]	1	(0,7]	No
COVID0115	NC7254	Duplicated	COVID	2	1	51	F	2020-12-09	2020-12-11	2020-12-22	2020-12-14	3	Upper Resp_NPATS	No	No	No	No	No	No	No	No	NA	Good past health	NA	NA	NA	NA	NA	NA	No	No	Alive	NA	31.2	NA	NA	14696.8	1.233	809	7513	moderate	Y	No	(40,60]	(30,40]	(0,7]	3	(0,7]	No
COVID0115	NC7476	Duplicated	COVID	2	1	51	F	2020-12-09	2020-12-11	2020-12-22	2020-12-17	6	Upper Resp_NPSTS	No	No	No	No	No	No	No	No	NA	Good past health	NA	NA	NA	NA	NA	NA	No	No	Alive	36.2664	31.2	17725.6	4.2486	14696.8	1.233	809	7513	moderate	Y	No	(40,60]	(30,40]	(0,7]	6	(0,7]	No
COVID0116	NC4563	Yes	COVID	2	0	49	F	2020-07-19	2020-07-22	2020-08-02	2020-07-28	6	Upper Resp_NPATS	No	No	No	No	No	Yes	No	Yes	NA	Good past health	NA	NA	NA	2020-07-23	NA	2020-07-23	No	No	Alive	30.8631	19.69	832615	3.61941	242337662	0.258	12	2167	moderate	Y	Yes	(40,60]	(0,20]	(0,7]	6	(0,7]	No
COVID0117	NC3892	Yes	COVID	2	0	42	M	2020-07-04	2020-07-07	2020-07-15	2020-07-07	0	Upper Resp_NPSTS	No	No	No	No	No	No	No	No	NA	Good past health	NA	NA	NA	NA	NA	NA	No	No	Alive	NA	NA	NA	NA	7405.99	0.727	548	1293	mild	N	No	(40,60]	NA	(0,7]	1	(0,7]	No
COVID0117	NC4026	Duplicated	COVID	2	0	42	M	2020-07-04	2020-07-07	2020-07-15	2020-07-14	7	Upper Resp_NPSTS	No	No	No	No	No	No	No	No	NA	Good past health	NA	NA	NA	NA	NA	NA	No	No	Alive	37.4914	NA	7405.99	3.86958	7405.99	0.727	548	1293	mild	N	No	(40,60]	NA	(0,7]	7	(0,7]	No
COVID0118	NC4569	Yes	COVID	2	0	47	M	2020-07-18	2020-07-24	2020-08-02	2020-07-28	4	Upper Resp_NPATS	No	No	No	No	No	Yes	No	Yes	NA	Good past health	NA	NA	NA	2020-07-24	NA	2020-07-24	No	No	Alive	36.8155	28.64	11987.4	1.7777	127407	7.318	155	2255	moderate	Y	Yes	(40,60]	(20,30]	(7,30]	4	(0,7]	No
COVID0118	NC4728	Duplicated	COVID	2	0	47	M	2020-07-18	2020-07-24	2020-08-02	2020-07-31	7	Upper Resp_NPATS	No	No	No	No	No	Yes	No	Yes	NA	Good past health	NA	NA	NA	2020-07-24	NA	2020-07-24	No	No	Alive	31.93	28.64	NA	NA	127407	7.318	155	2255	moderate	Y	Yes	(40,60]	(20,30]	(7,30]	7	(0,7]	No
COVID0119	NC6771	Yes	COVID	2	1	56	F	2020-11-18	2020-11-21	2020-12-03	2020-12-02	11	Upper Resp_NPSTS	No	No	No	No	No	No	No	No	NA	Good past health	NA	NA	NA	NA	NA	NA	No	No	Alive	NA	17.8	NA	NA	8968222545	0.793	1046	5575	moderate	Y	No	(40,60]	(0,20]	(0,7]	11	(7,100]	No
COVID0120	NC4152	Yes	COVID	2	1	41	F	2020-07-10	2020-07-11	2020-07-22	2020-07-20	9	Upper Resp_NPATS	No	No	No	No	No	Yes	No	Yes	NA	T2DM1/Hyperlipidaemia/HT	NA	NA	NA	2020-07-13	NA	2020-07-13	No	No	Alive	NA	33.15	NA	NA	2836	2.794	553	NA	moderate	Y	Yes	(40,60]	(30,40]	(0,7]	9	(7,100]	No
COVID0121	NC3932	Yes	COVID	1	1	52	M	2020-07-05	2020-07-08	2020-07-16	2020-07-10	2	Upper Resp_NPATS	No	No	No	No	No	No	No	No	NA	HT/Hep C carrier1	NA	NA	NA	NA	NA	NA	No	No	Alive	NA	38.4	NA	NA	350363	NA	554	NA	mild	N	No	(40,60]	(30,40]	NA	2	(0,7]	No
COVID0121	NC4027	Duplicated	COVID	1	1	52	M	2020-07-05	2020-07-08	2020-07-16	2020-07-14	6	Upper Resp_NPSTS	No	No	No	No	No	No	No	No	NA	HT/Hep C carrier1	NA	NA	NA	NA	NA	NA	No	No	Alive	NA	38.4	NA	NA	350363	NA	554	NA	mild	N	No	(40,60]	(30,40]	NA	6	(0,7]	No
COVID0122	NC10717	Yes	COVID	3	1	35	M	2022-03-01	2022-03-02	2022-03-08	2022-03-03	1	Upper Resp_NPSTS	Yes	Yes	Yes	Yes	Yes	No	No	No	2022-03-02	HepB1/DM1/ESRD on CAPD2/HT/Thalassemia trait	2022-03-02	2022-03-02	2022-03-02	NA	NA	NA	Yes	Yes	Alive	14.53	14.53	NA	NA	NA	NA	NA	NA	NA	NA	Yes	(0,40]	(0,20]	NA	1	(0,7]	Yes
COVID0123	NC9016	Yes	COVID	2	0	32	F	2020-03-30	2020-03-31	2020-05-12	2020-04-23	23	Upper Resp_NPSTS	No	No	No	No	No	No	No	No	NA	Bilateral thyroid nodules (benign adenomatous nodule) - FHx mom have CA thyroid, Pancreatitis, perforate gallbladder with lap cholecysteotomy (5/2010)	2020-05-10	NA	NA	NA	NA	NA	No	No	Alive	30.47	13.57	27208	4.43	42340317735	0.155	559	669	mild	N	No	(0,40]	(0,20]	(0,7]	23	(7,100]	Yes
COVID0124	NC9024	Yes	COVID	1	0	20	M	NA	2020-04-03	2020-04-20	2020-04-24	21	Upper Resp_NPSTS	No	No	No	No	No	No	No	No	NA	Good past health	NA	NA	NA	NA	NA	NA	No	No	Alive	36.15	25.2	226	2.35	3.87821e+06	1.105	561	829	asymptomatic	N	No	(0,40]	(20,30]	(0,7]	21	(7,100]	No
COVID0125	NC7345	Yes	COVID	2	1	51	M	2020-12-03	2020-12-07	2020-12-15	2020-12-15	8	Upper Resp_NPSTS	No	No	No	No	No	No	No	No	NA	increase CEA and PRB in 2014	NA	NA	NA	NA	NA	NA	No	No	Alive	NA	32.72	NA	NA	6.779e+07	0.302	985	6935	mild	N	No	(40,60]	(30,40]	(0,7]	8	(7,100]	No
COVID0126	NC10170	Yes	COVID	2	1	50	M	2021-03-13	2021-03-14	2021-03-26	2021-03-16	2	Upper Resp_NPSTS	No	No	Yes	No	No	No	No	No	NA	Good past health	2021-03-14	NA	NA	NA	NA	NA	No	No	Alive	21.01	18.7	928128309	NA	0	1.9	1208	11286	mild	N	No	(40,60]	(0,20]	(0,7]	2	(0,7]	Yes
COVID0127	NC7470	Yes	COVID	2	0	28	M	2020-12-12	2020-12-16	2020-12-21	2020-12-16	0	Upper Resp_NPSTS	No	No	No	No	No	No	No	No	NA	Good past health	NA	NA	NA	NA	NA	2020-12-16	No	No	Alive	22.08	22.08	NA	NA	1.65784e+08	1.518	1071	7636	moderate	Y	No	(0,40]	(20,30]	(0,7]	1	(0,7]	No
COVID0128	NC4442	Yes	COVID	2	0	43	F	2020-07-18	2020-07-26	2020-07-31	2020-07-27	1	Upper Resp_NPATS	No	No	No	No	No	No	No	No	NA	Good past health	NA	NA	NA	NA	NA	NA	No	No	Alive	28.6016	29.85	4.17025e+06	4.31913	4.17025e+06	0.133	579	2280	moderate	Y	No	(40,60]	(20,30]	(0,7]	1	(0,7]	No
COVID0128	NC4694	Duplicated	COVID	2	0	43	F	2020-07-18	2020-07-26	2020-07-31	2020-07-30	4	Upper Resp_NPSTS	No	No	No	No	No	No	No	No	NA	Good past health	NA	NA	NA	NA	NA	NA	No	No	Alive	30.97	29.85	NA	NA	4.17025e+06	0.133	579	2280	moderate	Y	No	(40,60]	(20,30]	(0,7]	4	(0,7]	No
COVID0129	NC5720	Yes	COVID	2	0	32	M	2020-08-10	2020-08-10	2020-08-23	2020-08-19	9	Upper Resp_NPATS	No	No	No	No	No	Yes	No	Yes	NA	Good past health	NA	NA	NA	2020-08-14	NA	2020-08-14	No	No	Alive	33.18	17.18	NA	NA	2014051822	5.26	583	4126	moderate	Y	Yes	(0,40]	(0,20]	(0,7]	9	(7,100]	No
COVID0130	NC3700	Yes	COVID	1	0	35	F	2020-06-21	2020-06-22	2020-07-04	2020-06-26	4	Upper Resp_NPATS	No	No	No	No	No	No	No	No	NA	Good past health	NA	NA	NA	NA	NA	NA	No	No	Alive	NA	33.78	NA	NA	16364.4	2.098	2	NA	moderate	Y	No	(0,40]	(30,40]	(0,7]	4	(0,7]	No
COVID0130	NC3797	Duplicated	COVID	1	0	35	F	2020-06-21	2020-06-22	2020-07-04	2020-06-30	8	Upper Resp_NPATS	No	No	No	No	No	No	No	No	NA	Good past health	NA	NA	NA	NA	NA	NA	No	No	Alive	37.9	33.78	NA	NA	16364.4	2.098	2	NA	moderate	Y	No	(0,40]	(30,40]	(0,7]	8	(7,100]	No
COVID0131	NC5053	Yes	COVID	2	0	25	F	2020-08-01	2020-08-02	2020-08-06	2020-08-06	4	Upper Resp_NPATS	No	No	No	No	No	No	No	No	NA	Good past health	2020-08-06	NA	NA	NA	NA	NA	No	No	Alive	25.3518	29.2	4.22332e+07	7.62565	4.22332e+07	0.055	873	3633	mild	N	No	(0,40]	(20,30]	(0,7]	4	(0,7]	Yes
COVID0132	NC9009	Yes	COVID	2	0	25	M	2020-03-19	2020-03-23	2020-04-19	2020-04-21	29	Upper Resp_NPSTS	No	No	Yes	No	No	Yes	No	No	NA	known learning disability and epilepsy	2020-03-23	NA	NA	2020-03-26	NA	NA	No	No	Alive	31.95	19.34	7806	3.89	2683148487	2.463	139	355	moderate	Y	Yes	(0,40]	(0,20]	(0,7]	29	(7,100]	Yes
COVID0133	NC9128	Yes	COVID	1	1	61	M	NA	2020-03-19	2020-04-10	2020-03-20	1	Upper Resp_NPSTS	No	No	No	No	No	No	No	No	NA	Hyperlipidemia	NA	NA	NA	NA	NA	NA	No	No	Alive	19.13	29.6	388688534	8.59	6.05158e+07	NA	592	NA	asymptomatic	N	No	(60,100]	(20,30]	NA	1	(0,7]	No
COVID0133	NC9131	Duplicated	COVID	1	1	61	M	NA	2020-03-19	2020-04-10	2020-03-22	3	Upper Resp_NPSTS	No	No	No	No	No	No	No	No	NA	Hyperlipidemia	NA	NA	NA	NA	NA	NA	No	No	Alive	17.41	29.6	6.05158e+07	7.78187	6.05158e+07	NA	592	NA	asymptomatic	N	No	(60,100]	(20,30]	NA	3	(0,7]	No
COVID0134	NC9034	Yes	COVID	2	0	38	M	2020-04-02	2020-04-10	2020-05-03	2020-04-25	15	Upper Resp_NPSTS	No	No	No	No	No	No	No	No	NA	Good past health	NA	NA	NA	NA	NA	NA	No	No	Alive	33.73	25.45	1739	3.24	1879272	NA	580	NA	moderate	Y	No	(0,40]	(20,30]	NA	15	(7,100]	No
COVID0135	NC5841	Yes	COVID	2	1	58	M	2020-08-12	2020-08-15	2020-08-24	2020-08-22	7	Upper Resp_NPATS	No	No	No	No	No	No	No	No	NA	Good past health	NA	NA	NA	NA	NA	NA	No	No	Alive	NA	27.3	NA	NA	4396.51	0.204	871	4474	mild	N	No	(40,60]	(20,30]	(0,7]	7	(0,7]	No
COVID0135	NC5855	Duplicated	COVID	2	1	58	M	2020-08-12	2020-08-15	2020-08-24	2020-08-24	9	Upper Resp_NPATS	No	No	No	No	No	No	No	No	NA	Good past health	NA	NA	NA	NA	NA	NA	No	No	Alive	38.2234	27.3	4396.51	3.64311	4396.51	0.204	871	4474	mild	N	No	(40,60]	(20,30]	(0,7]	9	(7,100]	No
COVID0136	NC5538	Yes	COVID	1	0	22	F	2020-08-17	2020-08-14	2020-08-25	2020-08-17	3	Upper Resp_NPSTS	No	No	No	No	No	No	No	No	NA	Good past health	NA	NA	NA	NA	NA	NA	No	No	Alive	19.96	19.96	NA	NA	192972067	0.486	OG-0022	4346	mild	N	No	(0,40]	(0,20]	(0,7]	3	(0,7]	No
COVID0137	NC6704	Yes	COVID	2	0	39	M	2020-11-25	2020-11-26	2020-12-07	2020-11-30	4	Upper Resp_NPSTS	No	No	No	No	No	No	No	No	NA	Good past health	NA	NA	NA	NA	NA	NA	No	No	Alive	26.1859	27.22	2.33128e+07	7.36759	2.33128e+07	2.275	1104	6037	moderate	Y	No	(0,40]	(20,30]	(0,7]	4	(0,7]	No
COVID0138	NC9038	Yes	COVID	2	0	28	M	2020-03-28	2020-03-31	2020-05-12	2020-04-26	26	Upper Resp_NPSTS	No	No	No	No	No	No	No	No	NA	Good past health	NA	NA	NA	NA	NA	NA	No	No	Alive	35	20.88	596	2.77	88799737	0.074	688	622	moderate	Y	No	(0,40]	(20,30]	(0,7]	26	(7,100]	No
COVID0139	NC3602	Yes	COVID	2	0	33	M	2020-06-04	2020-06-04	2020-06-24	2020-06-19	15	Upper Resp_NPATS	No	No	Yes	No	No	Yes	No	Yes	NA	Good past health	2020-06-08	NA	NA	2020-06-13	NA	2020-06-13	No	No	Alive	NA	24	NA	NA	0	2.729	692	1110	moderate	Y	Yes	(0,40]	(20,30]	(0,7]	15	(7,100]	Yes
COVID0140	NC7092	Yes	COVID	3	1	72	F	2020-12-02	2020-12-08	2021-01-05	2020-12-10	2	Upper Resp_NPSTS	Yes	No	Yes	Yes	Yes	No	No	No	2020-12-15	OA knee and degenerative spine	2020-12-08	2020-12-08	2020-12-08	NA	NA	NA	No	Yes	Alive	24.5763	22.52	7.33849e+07	7.86561	7.33849e+07	5.701	828	7175	critical	Y	Yes	(60,100]	(20,30]	(0,7]	2	(0,7]	Yes
COVID0140	NC7324	Duplicated	COVID	3	1	72	F	2020-12-02	2020-12-08	2021-01-05	2020-12-15	7	Upper Resp_NPSTS	Yes	No	Yes	Yes	Yes	No	No	No	2020-12-15	OA knee and degenerative spine	2020-12-08	2020-12-08	2020-12-08	NA	NA	NA	No	Yes	Alive	25.13	22.52	NA	NA	7.33849e+07	5.701	828	7175	critical	Y	Yes	(60,100]	(20,30]	(0,7]	7	(0,7]	Yes
COVID0140	NC8282	Duplicated	COVID	3	1	72	F	2020-12-02	2020-12-08	2021-01-05	2021-01-01	24	Upper Resp_NPSTS	Yes	Yes	Yes	Yes	Yes	No	No	No	2020-12-15	OA knee and degenerative spine	2020-12-08	2020-12-08	2020-12-08	NA	NA	NA	No	Yes	Alive	NA	22.52	NA	NA	7.33849e+07	5.701	828	7175	critical	Y	Yes	(60,100]	(20,30]	(0,7]	24	(7,100]	Yes
COVID0141	NC7170	Yes	COVID	2	0	38	F	2020-12-05	2020-12-06	2020-12-23	2020-12-11	5	Upper Resp_NPATS	No	No	No	No	No	No	No	No	NA	Good past health	NA	NA	NA	NA	NA	2020-12-11	No	No	Alive	24.9695	24.6	5.54548e+07	7.74394	134389268	0.372	806	NA	mild	N	No	(0,40]	(20,30]	(0,7]	5	(0,7]	No
COVID0142	NC9150	Yes	COVID	1	0	28	F	2020-07-16	2020-07-16	2020-07-24	2020-07-17	1	Upper Resp_NPSTS	No	No	No	No	No	No	No	No	NA	Good past health	NA	NA	NA	NA	NA	NA	No	No	Alive	16.76	16.76	2870491416	9.46	2870491416	NA	892	NA	mild	N	No	(0,40]	(0,20]	NA	1	(0,7]	No
COVID0143	NC10135	Yes	COVID	2	0	27	F	2021-02-03	2021-02-02	2021-02-08	2021-02-08	6	Upper Resp_NPSTS	No	No	No	No	No	No	No	No	NA	Good past health	NA	NA	NA	NA	NA	NA	No	No	Alive	23.49	17.7	9.82025e+06	6.99212	9.82025e+06	0.564	927	10523	moderate	Y	No	(0,40]	(0,20]	(0,7]	6	(0,7]	No
COVID0144	NC3994	Yes	COVID	2	1	29	M	2020-07-09	2020-07-11	2020-07-21	2020-07-13	2	Upper Resp_NPATS	No	No	No	No	No	Yes	No	Yes	NA	DM1, Young HT, metabolic syndrome obese, NAFLD, Bi-polar disorder, OCD	NA	NA	NA	2020-07-11	NA	2020-07-11	No	No	Alive	23.1962	14.84	1.96157e+08	5.99157	14502181446	1.246	143	1416	moderate	Y	Yes	(0,40]	(0,20]	(0,7]	2	(0,7]	No
COVID0144	NC4073	Duplicated	COVID	2	1	29	M	2020-07-09	2020-07-11	2020-07-21	2020-07-16	5	Upper Resp_NPSTS	No	No	No	No	No	Yes	No	Yes	NA	DM1, Young HT, metabolic syndrome obese, NAFLD, Bi-polar disorder, OCD	NA	NA	NA	2020-07-11	NA	2020-07-11	No	No	Alive	28.8316	14.84	3.5399e+06	6.54899	14502181446	1.246	143	1416	moderate	Y	Yes	(0,40]	(0,20]	(0,7]	5	(0,7]	No
COVID0144	NC4143	Duplicated	COVID	2	1	29	M	2020-07-09	2020-07-11	2020-07-21	2020-07-20	9	Upper Resp_NPATS	No	No	No	No	No	Yes	No	Yes	NA	DM1, Young HT, metabolic syndrome obese, NAFLD, Bi-polar disorder, OCD	NA	NA	NA	2020-07-11	NA	2020-07-11	No	No	Alive	34.5169	14.84	61646.3	4.78991	14502181446	1.246	143	1416	moderate	Y	Yes	(0,40]	(0,20]	(0,7]	9	(7,100]	No
COVID0145	NC4139	Yes	COVID	2	0	29	F	2020-07-06	2020-07-20	2020-07-30	2020-07-20	0	Upper Resp_NPATS	No	No	No	No	No	No	No	No	NA	Allergic rhinitis, PCOS, GERD	NA	NA	NA	NA	NA	NA	No	No	Alive	19.1688	16.34	3457246004	9.53873	51009958645	0.602	902	1979	moderate	Y	No	(0,40]	(0,20]	(0,7]	1	(0,7]	No
COVID0145	NC4318	Duplicated	COVID	2	0	29	F	2020-07-06	2020-07-20	2020-07-30	2020-07-23	3	Upper Resp_NPATS	No	No	No	No	No	No	No	No	NA	Allergic rhinitis, PCOS, GERD	NA	NA	NA	NA	NA	NA	No	No	Alive	15.3908	16.34	51009958645	10.7077	51009958645	0.602	902	1979	moderate	Y	No	(0,40]	(0,20]	(0,7]	3	(0,7]	No
COVID0145	NC4715	Duplicated	COVID	2	0	29	F	2020-07-06	2020-07-20	2020-07-30	2020-07-30	10	Upper Resp_NPSTS	No	No	No	No	No	No	No	No	NA	Allergic rhinitis, PCOS, GERD	NA	NA	NA	NA	NA	NA	No	No	Alive	28.21	16.34	NA	NA	51009958645	0.602	902	1979	moderate	Y	No	(0,40]	(0,20]	(0,7]	10	(7,100]	No
COVID0146	NC4847	Yes	COVID	2	0	29	M	2020-07-27	2020-07-28	2020-08-05	2020-08-03	6	Upper Resp_NPATS	No	No	No	No	No	Yes	No	Yes	NA	Good past health	NA	NA	NA	2020-07-30	NA	2020-07-30	No	No	Alive	30.85	19.61	NA	NA	259258175	0.6	905	2854	moderate	Y	Yes	(0,40]	(0,20]	(0,7]	6	(0,7]	No
COVID0147	NC4075	Yes	COVID	2	0	27	M	2020-07-10	2020-07-13	2020-07-23	2020-07-16	3	Upper Resp_NPSTS	No	No	No	No	No	Yes	No	Yes	NA	Good past health	NA	NA	NA	2020-07-14	NA	2020-07-14	No	No	Alive	32.0276	23.2	363193	3.25911	363193	3.723	95	1539	moderate	Y	Yes	(0,40]	(20,30]	(0,7]	3	(0,7]	No
COVID0147	NC4149	Duplicated	COVID	2	0	27	M	2020-07-10	2020-07-13	2020-07-23	2020-07-20	7	Upper Resp_NPATS	No	No	No	No	No	Yes	No	Yes	NA	Good past health	NA	NA	NA	2020-07-14	NA	2020-07-14	No	No	Alive	NA	23.2	NA	NA	363193	3.723	95	1539	moderate	Y	Yes	(0,40]	(20,30]	(0,7]	7	(0,7]	No
COVID0147	NC4321	Duplicated	COVID	2	0	27	M	2020-07-10	2020-07-13	2020-07-23	2020-07-23	10	Upper Resp_NPATS	No	No	No	No	No	Yes	No	Yes	NA	Good past health	NA	NA	NA	2020-07-14	NA	2020-07-14	No	No	Alive	34.0928	23.2	83393.7	4.92113	363193	3.723	95	1539	moderate	Y	Yes	(0,40]	(20,30]	(0,7]	10	(7,100]	No
COVID0148	NC9127	Yes	COVID	2	0	27	F	2020-03-19	2020-03-19	2020-04-01	2020-03-19	0	Upper Resp_NPSTS	No	No	No	No	No	No	No	No	NA	Good past health	NA	NA	NA	NA	NA	NA	No	No	Alive	21.47	NA	53980765	7.73	228440610	0.156	910	254	mild	N	No	(0,40]	NA	(0,7]	1	(0,7]	No
COVID0149	NC5411	Yes	COVID	2	0	27	M	2020-07-26	2020-08-11	2020-08-16	2020-08-13	2	Upper Resp_NPSTS	No	No	No	No	No	No	No	No	NA	Allergic rhinitis, eczema	NA	NA	NA	NA	NA	NA	No	No	Alive	NA	NA	NA	NA	145819	0.031	915	3368	mild	N	No	(0,40]	NA	(0,7]	2	(0,7]	No
COVID0150	NC9017	Yes	COVID	1	0	26	F	2020-04-06	2020-04-09	2020-04-28	2020-04-23	14	Upper Resp_NPSTS	No	No	No	No	No	No	No	No	NA	Good past health	NA	NA	NA	NA	NA	NA	No	No	Alive	35.51	25.89	387	2.59	4.2655e+06	0.016	701	970	mild	N	No	(0,40]	(20,30]	(0,7]	14	(7,100]	No
COVID0151	NC9134	Yes	COVID	2	0	26	F	2020-03-17	2020-03-26	2020-04-16	2020-03-25	-1	Upper Resp_NPSTS	No	No	No	No	No	No	No	No	NA	Good past health	NA	NA	NA	NA	NA	NA	No	No	Alive	25.08	30.7	2567767	6.41	2567767	0.408	702	445	mild	N	No	(0,40]	(30,40]	(0,7]	1	(0,7]	No
COVID0152	NC10683	Yes	COVID	3	1	26	M	2022-02-17	2022-02-24	2022-03-19	2022-02-24	0	Upper Resp_NPATS	Yes	No	No	No	No	No	No	No	2022-02-24	CCF/Cardiac arrest/OSAS	2022-02-24	2022-02-24	2022-02-24	NA	NA	NA	Yes	Yes	Alive	19.16	16.76	NA	NA	NA	NA	NA	NA	NA	NA	No	(0,40]	(0,20]	NA	1	(0,7]	Yes
COVID0152	NC10691	Duplicated	COVID	3	1	26	M	2022-02-17	2022-02-24	2022-03-19	2022-02-28	4	Upper Resp_NPATS	Yes	Yes	Yes	Yes	Yes	No	No	No	2022-02-24	CCF/Cardiac arrest/OSAS	2022-02-24	2022-02-24	2022-02-24	NA	NA	NA	Yes	Yes	Alive	24.2	16.76	NA	NA	NA	NA	NA	NA	NA	NA	Yes	(0,40]	(0,20]	NA	4	(0,7]	Yes
COVID0153	NC10167	Yes	COVID	2	0	24	F	2021-03-10	2021-03-12	2021-03-18	2021-03-12	0	Upper Resp_NPSTS	No	No	No	No	No	No	No	No	NA	Recently diagnosed IFG by GP	NA	NA	NA	NA	NA	NA	No	No	Alive	27.3	27.3	NA	NA	10225.2	0.11	1108	11177	mild	N	No	(0,40]	(20,30]	(0,7]	1	(0,7]	No
COVID0154	NC5188	Yes	COVID	2	0	23	F	2020-08-03	2020-08-05	2020-08-12	2020-08-10	5	Upper Resp_NPATS	No	No	No	No	No	No	No	No	NA	Good past health	NA	NA	NA	NA	NA	NA	No	No	Alive	24.0123	20.13	1.09671e+08	8.04009	167188891	0.467	719	3827	moderate	Y	No	(0,40]	(20,30]	(0,7]	5	(0,7]	No
COVID0155	NC6308	Yes	COVID	2	0	22	M	2020-09-29	2020-10-01	2020-10-12	2020-10-05	4	Upper Resp_NPATS	No	No	No	No	No	No	No	No	NA	Good past health	NA	NA	NA	NA	NA	NA	No	No	Alive	21.9999	28.92	4.60014e+08	8.66277	4.60014e+08	0.42	25	5107	mild	N	No	(0,40]	(20,30]	(0,7]	4	(0,7]	No
COVID0156	NC4434	Yes	COVID	2	0	19	F	2020-07-23	2020-07-24	2020-07-29	2020-07-27	3	Upper Resp_NPATS	No	No	No	No	No	No	No	No	NA	Oligomenorrhoea/Thyrotoxicosis	NA	NA	NA	NA	NA	NA	No	No	Alive	39.4081	29.45	1890.4	0.975525	64330	0.012	736	NA	mild	N	No	(0,40]	(20,30]	(0,7]	3	(0,7]	No
COVID0157	NC9133	Yes	COVID	2	0	18	F	2020-03-11	2020-03-24	2020-04-23	2020-03-24	0	Upper Resp_NPSTS	No	No	No	No	No	No	No	No	NA	Good past health	NA	NA	NA	NA	NA	NA	No	No	Alive	24.7	30.71	3538225	6.55	3538225	0.029	738	393	mild	N	No	(0,40]	(30,40]	(0,7]	1	(0,7]	No
COVID0158	NC9026	Yes	COVID	2	0	19	M	2020-03-20	2020-03-20	2020-04-14	2020-04-24	35	Upper Resp_NPSTS	No	No	No	No	No	No	No	No	NA	eczema	NA	NA	NA	NA	NA	NA	No	No	Alive	33.35	33.96	2396	3.38	241909	0.03	96	302	mild	N	No	(0,40]	(30,40]	(0,7]	35	(7,100]	No
COVID0159	NC4076	Yes	COVID	2	0	39	F	2020-07-07	2020-07-12	2020-07-23	2020-07-16	4	Upper Resp_NPSTS	No	No	No	No	No	No	No	No	NA	childhood asthma/Hyperthyroidism/Personality disorder	NA	NA	NA	NA	NA	NA	No	No	Alive	36.6157	17.5	13820.9	1.83951	1537533052	7.093	766	1493	moderate	Y	No	(0,40]	(0,20]	(7,30]	4	(0,7]	No
COVID0159	NC4323	Duplicated	COVID	2	0	39	F	2020-07-07	2020-07-12	2020-07-23	2020-07-23	11	Upper Resp_NPATS	No	No	No	No	No	No	No	No	NA	childhood asthma/Hyperthyroidism/Personality disorder	NA	NA	NA	NA	NA	NA	No	No	Alive	35	17.5	NA	NA	1537533052	7.093	766	1493	moderate	Y	No	(0,40]	(0,20]	(7,30]	11	(7,100]	No
COVID0160	NC3699	Yes	COVID	1	0	39	M	NA	2020-06-25	2020-07-04	2020-06-26	1	Upper Resp_NPATS	No	No	No	No	No	No	No	No	NA	Good past health	2020-06-30	NA	NA	NA	NA	NA	No	No	Alive	NA	NA	NA	NA	0	0.724	767	NA	asymptomatic	N	No	(0,40]	NA	(0,7]	1	(0,7]	Yes
COVID0160	NC3810	Duplicated	COVID	1	0	39	M	NA	2020-06-25	2020-07-04	2020-07-03	8	Upper Resp_NPATS	No	No	Yes	No	No	No	No	No	NA	Good past health	2020-06-30	NA	NA	NA	NA	NA	No	No	Alive	NA	NA	NA	NA	0	0.724	767	NA	asymptomatic	N	No	(0,40]	NA	(0,7]	8	(7,100]	Yes
COVID0161	NC4650	Yes	COVID	2	0	42	F	2020-07-20	2020-07-23	2020-08-10	2020-07-30	7	Upper Resp_NPSTS	No	No	No	No	No	No	No	No	NA	Vertigo/Impaired glucose tolerance in maternal care	NA	NA	NA	NA	NA	NA	No	No	Alive	33.5702	19.89	121017	5.08285	204711411	0.311	858	2306	mild	N	No	(40,60]	(0,20]	(0,7]	7	(0,7]	No
COVID0162	NC7249	Yes	COVID	3	0	39	M	2020-12-04	2020-12-09	2020-12-28	2020-12-11	2	Upper Resp_NPATS	Yes	No	No	Yes	No	No	No	Yes	NA	Good past health	2020-12-11	2020-12-09	2020-12-11	NA	NA	2020-12-09	No	No	Alive	27.0852	23.4	1.22837e+07	7.08933	1.22837e+07	6.9	838	6875	critical	Y	Yes	(0,40]	(20,30]	(0,7]	2	(0,7]	Yes
COVID0162	NC7879	Duplicated	COVID	3	0	39	M	2020-12-04	2020-12-09	2020-12-28	2020-12-24	15	Upper Resp_NPSTS	Yes	No	Yes	Yes	Yes	No	No	Yes	NA	Good past health	2020-12-11	2020-12-09	2020-12-11	NA	NA	2020-12-09	No	No	Alive	NA	23.4	NA	NA	1.22837e+07	6.9	838	6875	critical	Y	Yes	(0,40]	(20,30]	(0,7]	15	(7,100]	Yes
COVID0163	NC4649	Yes	COVID	2	0	38	M	2020-07-26	2020-07-27	2020-07-31	2020-07-30	3	Upper Resp_NPSTS	No	No	No	No	No	No	No	No	NA	HT/Renal colic	NA	2020-07-31	NA	NA	NA	NA	No	No	Alive	31.52	30.22	NA	NA	33596	0.246	44	2952	mild	N	No	(0,40]	(30,40]	(0,7]	3	(0,7]	No
COVID0164	NC5959	Yes	COVID	2	0	36	F	2020-08-21	2020-08-21	2020-09-03	2020-08-25	4	Upper Resp_NPSTS	No	No	No	No	No	No	No	No	NA	Good past health	NA	NA	NA	NA	NA	NA	No	No	Alive	NA	27.15	NA	NA	447836	0.506	774	4631	mild	N	No	(0,40]	(20,30]	(0,7]	4	(0,7]	No
COVID0164	NC6017	Duplicated	COVID	2	0	36	F	2020-08-21	2020-08-21	2020-09-03	2020-08-28	7	Upper Resp_NPSTS	No	No	No	No	No	No	No	No	NA	Good past health	NA	NA	NA	NA	NA	NA	No	No	Alive	NA	27.15	NA	NA	447836	0.506	774	4631	mild	N	No	(0,40]	(20,30]	(0,7]	7	(0,7]	No
COVID0165	NC7798	Yes	COVID	2	0	38	M	2020-12-14	2020-12-19	2020-12-30	2020-12-23	4	Upper Resp_NPSTS	No	No	No	No	Yes	No	No	No	NA	Hyperlipidaemia	2020-12-25	NA	2020-12-22	NA	NA	NA	No	No	Alive	28.6146	36.2	4.13156e+06	6.61611	4.13156e+06	6.906	1075	7907	moderate	Y	Yes	(0,40]	(30,40]	(0,7]	4	(0,7]	Yes
COVID0166	NC4436	Yes	COVID	2	0	38	F	2020-07-20	2020-07-25	2020-08-05	2020-07-25	0	Upper Resp_NPATS	No	No	No	No	No	No	No	No	NA	Graves disease in 1999	NA	NA	NA	NA	NA	NA	No	No	Alive	27.0814	15.27	1.23173e+07	4.78949	10089828390	0.342	790	2241	moderate	Y	No	(0,40]	(0,20]	(0,7]	1	(0,7]	No
COVID0166	NC4659	Duplicated	COVID	2	0	38	F	2020-07-20	2020-07-25	2020-08-05	2020-07-30	5	Upper Resp_NPSTS	No	No	No	No	No	No	No	No	NA	Graves disease in 1999	NA	NA	NA	NA	NA	NA	No	No	Alive	35.0833	15.27	41178.6	4.61467	10089828390	0.342	790	2241	moderate	Y	No	(0,40]	(0,20]	(0,7]	5	(0,7]	No
COVID0167	NC9031	Yes	COVID	2	0	34	F	2020-03-16	2020-03-18	2020-05-04	2020-04-25	38	Upper Resp_NPSTS	No	No	No	No	No	Yes	No	No	NA	Good past health	NA	NA	NA	2020-03-24	NA	NA	No	No	Alive	34.02	28.69	1361	3.13	265903644	2.688	85	191	moderate	Y	Yes	(0,40]	(20,30]	(0,7]	38	(7,100]	No
COVID0168	NC4220	Yes	COVID	2	0	35	F	2020-07-07	2020-07-19	2020-07-22	2020-07-21	2	Upper Resp_NPATS	No	No	No	No	No	No	No	No	NA	Likely inherited giant platelet disorder (no hearing loss), autosomal recessive phytosterolaemia, adjustment disorder	NA	NA	NA	NA	NA	NA	No	No	Alive	36.3679	35	16489.2	1.91617	16489.2	1.944	797	1855	mild	N	No	(0,40]	(30,40]	(0,7]	2	(0,7]	No
COVID0169	NC10037	Yes	COVID	2	0	33	F	2021-02-22	2021-02-26	2021-03-06	2021-03-01	3	Upper Resp_NPATS	No	No	No	No	No	No	No	No	NA	Good past health	NA	NA	NA	NA	NA	NA	No	No	Alive	31.5	31.5	NA	NA	11410.5	0.752	933	10961	mild	N	No	(0,40]	(30,40]	(0,7]	3	(0,7]	No
COVID0170	NC9126	Yes	COVID	2	1	31	F	2020-03-16	2020-03-19	2020-03-30	2020-03-19	0	Upper Resp_NPSTS	No	No	No	No	No	No	No	No	NA	Childhood asthma, Hepatitis B carrier1	NA	NA	NA	NA	NA	NA	No	No	Alive	13.26	33.92	54996664408	10.74	54996664408	0.154	109	253	mild	N	No	(0,40]	(30,40]	(0,7]	1	(0,7]	No
COVID0171	NC9025	Yes	COVID	2	0	31	F	2020-04-04	2020-04-06	2020-04-17	2020-04-24	18	Upper Resp_NPSTS	No	No	No	No	No	No	No	No	NA	Good past health	NA	NA	NA	NA	NA	NA	No	No	Alive	33.3	23.53	2499	3.4	1.35568e+07	0.03	151	923	mild	N	No	(0,40]	(20,30]	(0,7]	18	(7,100]	No
ICU0001	MC0055	Yes	ICU	4	1	59	F	NA	2022-05-02	2022-05-28	2022-05-04	2	Upper Resp_NPSTS	Yes	No	Yes	No	No	No	No	No	2022-05-04	Good past health	2022-05-03	NA	NA	NA	NA	NA	No	Yes	Alive	NA	NA	NA	NA	NA	NA	NA	NA	NA	NA	No	(40,60]	NA	NA	2	(0,7]	Yes
ICU0002	MC0043	Yes	ICU	4	1	69	M	NA	2022-04-28	2022-05-05	2022-04-29	1	Upper Resp_NPSTS	Yes	Yes	Yes	No	No	No	No	No	2022-04-28	HT/DM1/Stroke1	2022-04-28	NA	NA	NA	NA	NA	Yes	Yes	Death	NA	NA	NA	NA	NA	NA	NA	NA	NA	NA	No	(60,100]	NA	NA	1	(0,7]	Yes
ICU0003	MC0041	Yes	ICU	4	1	72	M	NA	2022-04-25	2022-05-25	2022-04-27	2	Upper Resp_NPSTS	Yes	Yes	No	No	No	No	No	No	2022-04-26	T2DM1/HT	NA	NA	NA	NA	NA	NA	No	Yes	Alive	NA	NA	NA	NA	NA	NA	NA	NA	NA	NA	No	(60,100]	NA	NA	2	(0,7]	No
ICU0004	MC0039	Yes	ICU	4	1	65	M	NA	2022-04-26	2022-06-01	2022-04-27	1	Upper Resp_NPSTS	Yes	No	Yes	No	No	No	No	No	2022-04-29	HT/Gout/Cognitive disorder	2022-04-26	NA	NA	NA	NA	NA	Yes	Yes	Alive	NA	NA	NA	NA	NA	NA	NA	NA	NA	NA	No	(60,100]	NA	NA	1	(0,7]	Yes
ICU0005	MC0025	Yes	ICU	4	1	62	M	NA	2022-04-10	2022-05-07	2022-04-11	1	Upper Resp_NPSTS	Yes	Yes	Yes	No	No	No	No	No	2022-04-10	T2DM1	2022-04-10	NA	NA	NA	NA	NA	Yes	Yes	Alive	NA	NA	NA	NA	NA	NA	NA	NA	NA	NA	No	(60,100]	NA	NA	1	(0,7]	Yes
ICU0006	MC0045	Yes	ICU	4	0	49	M	NA	2022-04-27	2022-06-11	2022-04-29	2	Upper Resp_NPSTS	Yes	Yes	Yes	No	No	No	No	No	2022-04-28	GPH	2022-04-28	NA	NA	NA	NA	NA	No	Yes	Alive	NA	NA	NA	NA	NA	NA	NA	NA	NA	NA	No	(40,60]	NA	NA	2	(0,7]	Yes
ICU0007	MC0027	Yes	ICU	4	0	44	M	NA	2022-04-17	2022-05-06	2022-04-19	2	Upper Resp_NPSTS	Yes	Yes	Yes	No	No	No	No	No	2022-04-18	Good past health	2022-04-17	NA	NA	NA	NA	NA	No	Yes	Alive	NA	NA	NA	NA	NA	NA	NA	NA	NA	NA	No	(40,60]	NA	NA	2	(0,7]	Yes
ICU0008	MC0062	Yes	ICU	4	1	70	F	NA	2022-05-12	2022-06-02	2022-05-13	1	Upper Resp_NPSTS	Yes	No	No	No	No	No	No	No	2022-05-13	HT/Cardioembolic stroke(adm diagnosis)	2022-05-17	NA	NA	NA	NA	NA	No	Yes	Alive	NA	NA	NA	NA	NA	NA	NA	NA	NA	NA	No	(60,100]	NA	NA	1	(0,7]	Yes
ICU0009	MC0032	Yes	ICU	4	1	57	M	NA	2022-04-24	2022-05-01	2022-04-25	1	Upper Resp_NPSTS	Yes	Yes	No	No	No	No	No	No	2022-04-24	Schizophrenic/Inhalation injury	2022-04-27	NA	NA	NA	NA	NA	No	Yes	Alive	NA	NA	NA	NA	NA	NA	NA	NA	NA	NA	No	(40,60]	NA	NA	1	(0,7]	Yes
ICU0010	MC0047	Yes	ICU	4	1	69	F	NA	2022-05-03	2022-06-13	2022-05-04	1	Upper Resp_NPSTS	Yes	No	No	No	No	No	No	No	2022-05-04	HT	2022-05-04	NA	NA	NA	NA	NA	Yes	Yes	Alive	NA	NA	NA	NA	NA	NA	NA	NA	NA	NA	No	(60,100]	NA	NA	1	(0,7]	Yes
ICU0011	MC0029	Yes	ICU	4	1	40	M	NA	2022-04-25	2022-06-06	2022-04-25	0	Upper Resp_NPSTS	Yes	No	No	No	No	No	No	No	2022-04-25	HT/HBV1/OSA on CPAP	2022-04-25	NA	NA	NA	NA	NA	No	Yes	Alive	NA	NA	NA	NA	NA	NA	NA	NA	NA	NA	No	(0,40]	NA	NA	1	(0,7]	Yes
Healthy0001	MC0038	Yes	zHealthy	5	1	55	F	NA	NA	NA	2022-04-26		Upper Resp_NPSTS	No	No	No	No	No	No	No	No	NA	Good past health	NA	NA	NA	NA	NA	NA	No	No	NA	NA	NA	NA	NA	NA	NA	NA	NA	NA	NA	No	(40,60]	NA	NA	NA	NA	No
Healthy0001	MC0049	Duplicated	zHealthy	5	1	55	F	NA	NA	NA	2022-05-04		Upper Resp_NPSTS	No	No	No	No	No	No	No	No	NA	Good past health	NA	NA	NA	NA	NA	NA	No	No	NA	NA	NA	NA	NA	NA	NA	NA	NA	NA	NA	No	(40,60]	NA	NA	NA	NA	No
Healthy0001	MC0060	Duplicated	zHealthy	5	1	55	F	NA	NA	NA	2022-05-10		Upper Resp_NPSTS	No	No	No	No	No	No	No	No	NA	Good past health	NA	NA	NA	NA	NA	NA	No	No	NA	NA	NA	NA	NA	NA	NA	NA	NA	NA	NA	No	(40,60]	NA	NA	NA	NA	No
Healthy0002	MC0010	Yes	zHealthy	5	1	56	M	NA	NA	NA	2022-01-21		Upper Resp_NPSTS	No	No	No	No	No	No	No	No	NA	Good past health	NA	NA	NA	NA	NA	NA	No	No	NA	NA	NA	NA	NA	NA	NA	NA	NA	NA	NA	No	(40,60]	NA	NA	NA	NA	No
Healthy0002	MC0018	Duplicated	zHealthy	5	1	56	M	NA	NA	NA	2022-02-04		Upper Resp_NPSTS	No	No	No	No	No	No	No	No	NA	Good past health	NA	NA	NA	NA	NA	NA	No	No	NA	NA	NA	NA	NA	NA	NA	NA	NA	NA	NA	No	(40,60]	NA	NA	NA	NA	No
Healthy0002	MC0022	Duplicated	zHealthy	5	1	56	M	NA	NA	NA	2022-02-09		Upper Resp_NPSTS	No	No	No	No	No	No	No	No	NA	Good past health	NA	NA	NA	NA	NA	NA	No	No	NA	NA	NA	NA	NA	NA	NA	NA	NA	NA	NA	No	(40,60]	NA	NA	NA	NA	No
Healthy0003	MC0005	Yes	zHealthy	5	0	45	F	NA	NA	NA	2022-01-21		Upper Resp_NPSTS	No	No	No	No	No	No	No	No	NA	Good past health	NA	NA	NA	NA	NA	NA	No	No	NA	NA	NA	NA	NA	NA	NA	NA	NA	NA	NA	No	(40,60]	NA	NA	NA	NA	No
Healthy0003	MC0021	Duplicated	zHealthy	5	0	45	F	NA	NA	NA	2022-02-09		Upper Resp_NPSTS	No	No	No	No	No	No	No	No	NA	Good past health	NA	NA	NA	NA	NA	NA	No	No	NA	NA	NA	NA	NA	NA	NA	NA	NA	NA	NA	No	(40,60]	NA	NA	NA	NA	No
Healthy0004	MC0008	Yes	zHealthy	5	1	48	F	NA	NA	NA	2022-01-21		Upper Resp_NPSTS	No	No	No	No	No	No	No	No	NA	T1DM1	NA	NA	NA	NA	NA	NA	No	No	NA	NA	NA	NA	NA	NA	NA	NA	NA	NA	NA	No	(40,60]	NA	NA	NA	NA	No
Healthy0004	MC0012	Duplicated	zHealthy	5	1	48	F	NA	NA	NA	2022-01-28		Upper Resp_NPSTS	No	No	No	No	No	No	No	No	NA	T1DM1	NA	NA	NA	NA	NA	NA	No	No	NA	NA	NA	NA	NA	NA	NA	NA	NA	NA	NA	No	(40,60]	NA	NA	NA	NA	No
Healthy0004	MC0016	Duplicated	zHealthy	5	1	48	F	NA	NA	NA	2022-02-04		Upper Resp_NPSTS	No	No	No	No	No	No	No	No	NA	T1DM1	NA	NA	NA	NA	NA	NA	No	No	NA	NA	NA	NA	NA	NA	NA	NA	NA	NA	NA	No	(40,60]	NA	NA	NA	NA	No
Healthy0005	MC0002	Yes	zHealthy	5	0	48	F	NA	NA	NA	2022-01-21		Upper Resp_NPSTS	No	No	No	No	No	No	No	No	NA	Good past health	NA	NA	NA	NA	NA	NA	No	No	NA	NA	NA	NA	NA	NA	NA	NA	NA	NA	NA	No	(40,60]	NA	NA	NA	NA	No
Healthy0005	MC0014	Duplicated	zHealthy	5	0	48	F	NA	NA	NA	2022-01-28		Upper Resp_NPSTS	No	No	No	No	No	No	No	No	NA	Good past health	NA	NA	NA	NA	NA	NA	No	No	NA	NA	NA	NA	NA	NA	NA	NA	NA	NA	NA	No	(40,60]	NA	NA	NA	NA	No
Healthy0005	MC0017	Duplicated	zHealthy	5	0	48	F	NA	NA	NA	2022-02-04		Upper Resp_NPSTS	No	No	No	No	No	No	No	No	NA	Good past health	NA	NA	NA	NA	NA	NA	No	No	NA	NA	NA	NA	NA	NA	NA	NA	NA	NA	NA	No	(40,60]	NA	NA	NA	NA	No
Healthy0006	MC0034	Yes	zHealthy	5	0	45	M	NA	NA	NA	2022-04-26		Upper Resp_NPSTS	No	No	No	No	No	No	No	No	NA	Good past health	NA	NA	NA	NA	NA	NA	No	No	NA	NA	NA	NA	NA	NA	NA	NA	NA	NA	NA	No	(40,60]	NA	NA	NA	NA	No
Healthy0006	MC0050	Duplicated	zHealthy	5	0	45	M	NA	NA	NA	2022-05-04		Upper Resp_NPSTS	No	No	No	No	No	No	No	No	NA	Good past health	NA	NA	NA	NA	NA	NA	No	No	NA	NA	NA	NA	NA	NA	NA	NA	NA	NA	NA	No	(40,60]	NA	NA	NA	NA	No
Healthy0006	MC0058	Duplicated	zHealthy	5	0	45	M	NA	NA	NA	2022-05-10		Upper Resp_NPSTS	No	No	No	No	No	No	No	No	NA	Good past health	NA	NA	NA	NA	NA	NA	No	No	NA	NA	NA	NA	NA	NA	NA	NA	NA	NA	NA	No	(40,60]	NA	NA	NA	NA	No
Healthy0007	MC0035	Yes	zHealthy	5	0	44	F	NA	NA	NA	2022-04-26		Upper Resp_NPSTS	No	No	No	No	No	No	No	No	NA	Good past health	NA	NA	NA	NA	NA	NA	No	No	NA	NA	NA	NA	NA	NA	NA	NA	NA	NA	NA	No	(40,60]	NA	NA	NA	NA	No
Healthy0007	MC0054	Duplicated	zHealthy	5	0	44	F	NA	NA	NA	2022-05-03		Upper Resp_NPSTS	No	No	No	No	No	No	No	No	NA	Good past health	NA	NA	NA	NA	NA	NA	No	No	NA	NA	NA	NA	NA	NA	NA	NA	NA	NA	NA	No	(40,60]	NA	NA	NA	NA	No
Healthy0007	MC0057	Duplicated	zHealthy	5	0	44	F	NA	NA	NA	2022-05-10		Upper Resp_NPSTS	No	No	No	No	No	No	No	No	NA	Good past health	NA	NA	NA	NA	NA	NA	No	No	NA	NA	NA	NA	NA	NA	NA	NA	NA	NA	NA	No	(40,60]	NA	NA	NA	NA	No
Healthy0008	MC0004	Yes	zHealthy	5	0	35	M	NA	NA	NA	2022-01-21		Upper Resp_NPSTS	No	No	No	No	No	No	No	No	NA	Good past health	NA	NA	NA	NA	NA	NA	No	No	NA	NA	NA	NA	NA	NA	NA	NA	NA	NA	NA	No	(0,40]	NA	NA	NA	NA	No
Healthy0008	MC0015	Duplicated	zHealthy	5	0	35	M	NA	NA	NA	2022-01-28		Upper Resp_NPSTS	No	No	No	No	No	No	No	No	NA	Good past health	NA	NA	NA	NA	NA	NA	No	No	NA	NA	NA	NA	NA	NA	NA	NA	NA	NA	NA	No	(0,40]	NA	NA	NA	NA	No
Healthy0008	MC0020	Duplicated	zHealthy	5	0	35	M	NA	NA	NA	2022-02-09		Upper Resp_NPSTS	No	No	No	No	No	No	No	No	NA	Good past health	NA	NA	NA	NA	NA	NA	No	No	NA	NA	NA	NA	NA	NA	NA	NA	NA	NA	NA	No	(0,40]	NA	NA	NA	NA	No
Healthy0009	MC0007	Yes	zHealthy	5	0	25	M	NA	NA	NA	2022-01-21		Upper Resp_NPSTS	No	No	No	No	No	No	No	No	NA	Good past health	NA	NA	NA	NA	NA	NA	No	No	NA	NA	NA	NA	NA	NA	NA	NA	NA	NA	NA	No	(0,40]	NA	NA	NA	NA	No
Healthy0009	MC0024	Duplicated	zHealthy	5	0	25	M	NA	NA	NA	2022-02-14		Upper Resp_NPSTS	No	No	No	No	No	No	No	No	NA	Good past health	NA	NA	NA	NA	NA	NA	No	No	NA	NA	NA	NA	NA	NA	NA	NA	NA	NA	NA	No	(0,40]	NA	NA	NA	NA	No
Healthy0010	MC0009	Yes	zHealthy	5	0	23	F	NA	NA	NA	2022-01-21		Upper Resp_NPSTS	No	No	No	No	No	No	No	No	NA	Good past health	NA	NA	NA	NA	NA	NA	No	No	NA	NA	NA	NA	NA	NA	NA	NA	NA	NA	NA	No	(0,40]	NA	NA	NA	NA	No
Healthy0010	MC0019	Duplicated	zHealthy	5	0	23	F	NA	NA	NA	2022-02-09		Upper Resp_NPSTS	No	No	No	No	No	No	No	No	NA	Good past health	NA	NA	NA	NA	NA	NA	No	No	NA	NA	NA	NA	NA	NA	NA	NA	NA	NA	NA	No	(0,40]	NA	NA	NA	NA	No
Healthy0011	MC0001	Yes	zHealthy	5	0	37	M	NA	NA	NA	2022-01-21		Upper Resp_NPSTS	No	No	No	No	No	No	No	No	NA	Good past health	NA	NA	NA	NA	NA	NA	No	No	NA	NA	NA	NA	NA	NA	NA	NA	NA	NA	NA	No	(0,40]	NA	NA	NA	NA	No
Healthy0011	MC0011	Duplicated	zHealthy	5	0	37	M	NA	NA	NA	2022-01-28		Upper Resp_NPSTS	No	No	No	No	No	No	No	No	NA	Good past health	NA	NA	NA	NA	NA	NA	No	No	NA	NA	NA	NA	NA	NA	NA	NA	NA	NA	NA	No	(0,40]	NA	NA	NA	NA	No
Healthy0011	MC0023	Duplicated	zHealthy	5	0	37	M	NA	NA	NA	2022-02-11		Upper Resp_NPSTS	No	No	No	No	No	No	No	No	NA	Good past health	NA	NA	NA	NA	NA	NA	No	No	NA	NA	NA	NA	NA	NA	NA	NA	NA	NA	NA	No	(0,40]	NA	NA	NA	NA	No
Healthy0012	MC0037	Yes	zHealthy	5	0	39	F	NA	NA	NA	2022-04-26		Upper Resp_NPSTS	No	No	No	No	No	No	No	No	NA	Good past health	NA	NA	NA	NA	NA	NA	No	No	NA	NA	NA	NA	NA	NA	NA	NA	NA	NA	NA	No	(0,40]	NA	NA	NA	NA	No
Healthy0012	MC0052	Duplicated	zHealthy	5	0	39	F	NA	NA	NA	2022-05-03		Upper Resp_NPSTS	No	No	No	No	No	No	No	No	NA	Good past health	NA	NA	NA	NA	NA	NA	No	No	NA	NA	NA	NA	NA	NA	NA	NA	NA	NA	NA	No	(0,40]	NA	NA	NA	NA	No
Healthy0012	MC0061	Duplicated	zHealthy	5	0	39	F	NA	NA	NA	2022-05-10		Upper Resp_NPSTS	No	No	No	No	No	No	No	No	NA	Good past health	NA	NA	NA	NA	NA	NA	No	No	NA	NA	NA	NA	NA	NA	NA	NA	NA	NA	NA	No	(0,40]	NA	NA	NA	NA	No
Healthy0013	MC0006	Yes	zHealthy	5	0	42	F	NA	NA	NA	2022-04-21		Upper Resp_NPSTS	No	No	No	No	No	No	No	No	NA	Good past health	NA	NA	NA	NA	NA	NA	No	No	NA	NA	NA	NA	NA	NA	NA	NA	NA	NA	NA	No	(40,60]	NA	NA	NA	NA	No
Healthy0013	MC0033	Duplicated	zHealthy	5	0	42	F	NA	NA	NA	2022-04-26		Upper Resp_NPSTS	No	No	No	No	No	No	No	No	NA	Good past health	NA	NA	NA	NA	NA	NA	No	No	NA	NA	NA	NA	NA	NA	NA	NA	NA	NA	NA	No	(40,60]	NA	NA	NA	NA	No
Healthy0013	MC0051	Duplicated	zHealthy	5	0	42	F	NA	NA	NA	2022-05-03		Upper Resp_NPSTS	No	No	No	No	No	No	No	No	NA	Good past health	NA	NA	NA	NA	NA	NA	No	No	NA	NA	NA	NA	NA	NA	NA	NA	NA	NA	NA	No	(40,60]	NA	NA	NA	NA	No
Healthy0014	MC0036	Yes	zHealthy	5	0	36	F	NA	NA	NA	2022-04-26		Upper Resp_NPSTS	No	No	No	No	No	No	No	No	NA	Good past health	NA	NA	NA	NA	NA	NA	No	No	NA	NA	NA	NA	NA	NA	NA	NA	NA	NA	NA	No	(0,40]	NA	NA	NA	NA	No
Healthy0014	MC0053	Duplicated	zHealthy	5	0	36	F	NA	NA	NA	2022-05-03		Upper Resp_NPSTS	No	No	No	No	No	No	No	No	NA	Good past health	NA	NA	NA	NA	NA	NA	No	No	NA	NA	NA	NA	NA	NA	NA	NA	NA	NA	NA	No	(0,40]	NA	NA	NA	NA	No
Healthy0014	MC0059	Duplicated	zHealthy	5	0	36	F	NA	NA	NA	2022-05-10		Upper Resp_NPSTS	No	No	No	No	No	No	No	No	NA	Good past health	NA	NA	NA	NA	NA	NA	No	No	NA	NA	NA	NA	NA	NA	NA	NA	NA	NA	NA	No	(0,40]	NA	NA	NA	NA	No
Healthy0015	MC0003	Yes	zHealthy	5	0	30	F	NA	NA	NA	2022-01-21		Upper Resp_NPSTS	No	No	No	No	No	No	No	No	NA	Good past health	NA	NA	NA	NA	NA	NA	No	No	NA	NA	NA	NA	NA	NA	NA	NA	NA	NA	NA	No	(0,40]	NA	NA	NA	NA	No
Healthy0015	MC0013	Duplicated	zHealthy	5	0	30	F	NA	NA	NA	2022-01-28		Upper Resp_NPSTS	No	No	No	No	No	No	No	No	NA	Good past health	NA	NA	NA	NA	NA	NA	No	No	NA	NA	NA	NA	NA	NA	NA	NA	NA	NA	NA	No	(0,40]	NA	NA	NA	NA	No
[truncated: 46 more columns]
