# Supplementary material for: Characterization of upper airway microbiome across severity of COVID-19 during hospitalization and treatment
Source: Front Cell Infect Microbiol. 2023 Jul 4;13:1205401. doi: 10.3389/fcimb.2023.1205401 (PMC10352853; doi:10.3389/fcimb.2023.1205401)
Supplement: Supplementary file 9 [file Table_2.xlsx]

## Sheet: Table S2
Factor	Dataset	Beta diversity	Df	SumOfSqs	R2	F	Pr(>F)	P sym
Antibiotic	Total	Unweighted GUnFrac	1	1.29334	0.0442075	7.81661	0.001	***
Intubation	Total	Unweighted GUnFrac	1	0.517917	0.0177028	3.17035	0.001	***
ICU	Total	Unweighted GUnFrac	1	0.392771	0.0134252	2.39337	0.005	**
Severity	Total	Unweighted GUnFrac	1	0.181015	0.00618725	1.09462	0.295
Peak CRP	Total	Unweighted GUnFrac	1	0.224598	0.00949107	1.43022	0.075
Hospitalized time	Total	Unweighted GUnFrac	1	0.290656	0.00993484	1.76459	0.025	*
Antivirus	Total	Unweighted GUnFrac	1	0.260327	0.00889819	1.57874	0.043	*
Peak viral load	Total	Unweighted GUnFrac	1	0.128609	0.00472009	0.771323	0.808
Charlson	Total	Unweighted GUnFrac	1	0.180671	0.00617549	1.09253	0.303
Age	Total	Unweighted GUnFrac	1	0.152921	0.00522695	0.923794	0.531
Gender	Total	Unweighted GUnFrac	1	0.147231	0.00503248	0.889243	0.588
Antibiotic	Total	Weighted GUnFrac	1	0.998936	0.0307187	5.35599	0.001	***
Intubation	Total	Weighted GUnFrac	1	0.746021	0.0229412	4.07266	0.001	***
ICU	Total	Weighted GUnFrac	1	0.515333	0.0158472	2.79237	0.001	***
Severity	Total	Weighted GUnFrac	1	0.312877	0.00962142	1.68434	0.042	*
Peak CRP	Total	Weighted GUnFrac	1	0.235724	0.00880387	1.30948	0.141
Hospitalized time	Total	Weighted GUnFrac	1	0.265859	0.00817556	1.42908	0.093
Antivirus	Total	Weighted GUnFrac	1	0.199199	0.00612565	1.06848	0.353
Peak viral load	Total	Weighted GUnFrac	1	0.172633	0.00570363	0.918993	0.538
Charlson	Total	Weighted GUnFrac	1	0.176793	0.00543665	0.947619	0.486
Age	Total	Weighted GUnFrac	1	0.163368	0.00502381	0.875284	0.563
Gender	Total	Weighted GUnFrac	1	0.130286	0.00400648	0.697303	0.865
Antibiotic	Total	Bray-Curtis distance	1	1.36281	0.0216274	3.73583	0.001	***
Intubation	Total	Bray-Curtis distance	1	0.876459	0.0139091	2.42283	0.001	***
ICU	Total	Bray-Curtis distance	1	0.652601	0.0103566	1.79739	0.008	**
Severity	Total	Bray-Curtis distance	1	0.574725	0.00912071	1.58089	0.018	*
Peak CRP	Total	Bray-Curtis distance	1	0.516884	0.00977096	1.43777	0.04	*
Hospitalized time	Total	Bray-Curtis distance	1	0.51217	0.00812799	1.40738	0.044	*
Antivirus	Total	Bray-Curtis distance	1	0.340927	0.00541041	0.934208	0.567
Peak viral load	Total	Bray-Curtis distance	1	0.276069	0.00473658	0.755468	0.932
Charlson	Total	Bray-Curtis distance	1	0.342102	0.00542905	0.937445	0.587
Age	Total	Bray-Curtis distance	1	0.424994	0.00674452	1.16617	0.18
Gender	Total	Bray-Curtis distance	1	0.380332	0.00603575	1.04285	0.347
Intubation	No-antibiotics	Unweighted GUnFrac	1	0.259394	0.0124657	1.70411	0.06
ICU	No-antibiotics	Unweighted GUnFrac	1	0.25262	0.0121401	1.65906	0.037	*
Peak CRP	No-antibiotics	Unweighted GUnFrac	1	0.180039	0.0101702	1.20214	0.208
Severity	No-antibiotics	Unweighted GUnFrac	1	0.182714	0.00878069	1.19589	0.202
Hospitalized time	No-antibiotics	Unweighted GUnFrac	1	0.158817	0.00763226	1.03828	0.366
Charlson	No-antibiotics	Unweighted GUnFrac	1	0.146918	0.00706041	0.959933	0.511
Age	No-antibiotics	Unweighted GUnFrac	1	0.136042	0.00653775	0.888404	0.614
Gender	No-antibiotics	Unweighted GUnFrac	1	0.133159	0.00639922	0.869459	0.653
Antivirus	No-antibiotics	Unweighted GUnFrac	1	0.12458	0.00598693	0.813104	0.711
Peak viral load	No-antibiotics	Unweighted GUnFrac	1	0.106765	0.0056939	0.698633	0.895
Intubation	No-antibiotics	Weighted GUnFrac	1	0.279869	0.0117608	1.6066	0.067
ICU	No-antibiotics	Weighted GUnFrac	1	0.258098	0.0108459	1.48025	0.094
Peak CRP	No-antibiotics	Weighted GUnFrac	1	0.227002	0.0110943	1.3126	0.162
Severity	No-antibiotics	Weighted GUnFrac	1	0.258971	0.0108826	1.48531	0.098
Hospitalized time	No-antibiotics	Weighted GUnFrac	1	0.214451	0.00901173	1.22765	0.199
Charlson	No-antibiotics	Weighted GUnFrac	1	0.139561	0.00586467	0.7964	0.722
Age	No-antibiotics	Weighted GUnFrac	1	0.15932	0.00669499	0.909916	0.518
Gender	No-antibiotics	Weighted GUnFrac	1	0.114592	0.00481542	0.653227	0.907
Antivirus	No-antibiotics	Weighted GUnFrac	1	0.179921	0.00756072	1.02847	0.404
Peak viral load	No-antibiotics	Weighted GUnFrac	1	0.143903	0.00667268	0.819535	0.65
Intubation	No-antibiotics	Bray-Curtis distance	1	0.538497	0.0113401	1.54848	0.024	*
ICU	No-antibiotics	Bray-Curtis distance	1	0.440145	0.00926894	1.26301	0.114
Peak CRP	No-antibiotics	Bray-Curtis distance	1	0.441605	0.0107544	1.27195	0.094
Severity	No-antibiotics	Bray-Curtis distance	1	0.468044	0.00985647	1.34387	0.065
Hospitalized time	No-antibiotics	Bray-Curtis distance	1	0.460573	0.00969914	1.32221	0.088
Charlson	No-antibiotics	Bray-Curtis distance	1	0.338162	0.0071213	0.968271	0.494
Age	No-antibiotics	Bray-Curtis distance	1	0.404756	0.0085237	1.16059	0.2
Gender	No-antibiotics	Bray-Curtis distance	1	0.328045	0.00690825	0.939101	0.535
Antivirus	No-antibiotics	Bray-Curtis distance	1	0.420343	0.00885196	1.20569	0.175
Peak viral load	No-antibiotics	Bray-Curtis distance	1	0.289419	0.00676956	0.831516	0.777
