# Supplementary material for: Characterization of upper airway microbiome across severity of COVID-19 during hospitalization and treatment
Source: Front Cell Infect Microbiol. 2023 Jul 4;13:1205401. doi: 10.3389/fcimb.2023.1205401 (PMC10352853; doi:10.3389/fcimb.2023.1205401)
Supplement: Supplementary file 10 [file Table_3.xlsx]

## Sheet: Table S3
		Antibiotics			Intubation			ICU			Severity			Peak CRP			Hospitalized time			Antivirus			Peak viral load			Charlson comorbidity			Age			Gender
Genus	Mean abundance	LDA group	LDA score	LDA p	LDA group	LDA score	LDA p	LDA group	LDA score	LDA p	LDA group	LDA score	LDA p	LDA group	LDA score	LDA p	LDA group	LDA score	LDA p	LDA group	LDA score	LDA p	LDA group	LDA score	LDA p	LDA group	LDA score	LDA p	LDA group	LDA score	LDA p	LDA group	LDA score	LDA p
D_0__Bacteria;D_1__Actinobacteria;D_2__Acidimicrobiia;D_3__Acidimicrobiales;D_4__Iamiaceae;D_5__Aquihabitans	0.00% ± 0.00%
D_0__Bacteria;D_1__Actinobacteria;D_2__Acidimicrobiia;D_3__Acidimicrobiales;D_4__Ilumatobacteraceae;D_5__Ilumatobacter	0.00% ± 0.00%
D_0__Bacteria;D_1__Actinobacteria;D_2__Actinomycetia;D_3__Actinomycetales;D_4__Actinomycetaceae;D_5__Actinomyces	0.40% ± 0.07%				Yes	3.54446	0.0361236
D_0__Bacteria;D_1__Actinobacteria;D_2__Actinomycetia;D_3__Actinomycetales;D_4__Actinomycetaceae;D_5__Fannyhessea	0.00% ± 0.00%							Yes	3.06144	0.037145
D_0__Bacteria;D_1__Actinobacteria;D_2__Actinomycetia;D_3__Actinomycetales;D_4__Actinomycetaceae;D_5__Mobiluncus	0.03% ± 0.01%
D_0__Bacteria;D_1__Actinobacteria;D_2__Actinomycetia;D_3__Actinomycetales;D_4__Actinomycetaceae;D_5__Peptidiphaga	0.02% ± 0.01%
D_0__Bacteria;D_1__Actinobacteria;D_2__Actinomycetia;D_3__Actinomycetales;D_4__Actinomycetaceae;D_5__Schaalia	0.98% ± 0.14%				No	-3.63599	0.00020235	No	-3.35111	0.00518064
D_0__Bacteria;D_1__Actinobacteria;D_2__Actinomycetia;D_3__Bifidobacteriales;D_4__Bifidobacteriaceae;D_5__Alloscardovia	0.02% ± 0.01%							Yes	2.51289	0.0148601
D_0__Bacteria;D_1__Actinobacteria;D_2__Actinomycetia;D_3__Bifidobacteriales;D_4__Bifidobacteriaceae;D_5__Bifidobacterium	0.02% ± 0.01%							Yes	2.25182	0.0396652
D_0__Bacteria;D_1__Actinobacteria;D_2__Actinomycetia;D_3__Bifidobacteriales;D_4__Bifidobacteriaceae;D_5__Scardovia	0.05% ± 0.04%	Yes	2.90507	0.0104946	Yes	3.36068	0.000938382	Yes	3.09951	0.00743983							1 week	-2.41809	0.01576
D_0__Bacteria;D_1__Actinobacteria;D_2__Actinomycetia;D_3__Corynebacteriales;D_4__Corynebacteriaceae;D_5__Corynebacterium	2.75% ± 0.66%																									≥1	4.15267	0.00131156
D_0__Bacteria;D_1__Actinobacteria;D_2__Actinomycetia;D_3__Corynebacteriales;D_4__Lawsonellaceae;D_5__Lawsonella	0.16% ± 0.09%	No	-2.98906	0.00893385							Severity1&2	-3.0364	0.0370398	≤7	-3.13058	0.0149121				No	-3.17405	0.00397433							≤40	-3.19487	0.0141646
D_0__Bacteria;D_1__Actinobacteria;D_2__Actinomycetia;D_3__Corynebacteriales;D_4__Mycobacteriaceae;D_5__Mycolicibacterium	0.00% ± 0.00%
D_0__Bacteria;D_1__Actinobacteria;D_2__Actinomycetia;D_3__Micrococcales;D_4__Brevibacteriaceae;D_5__Brevibacterium	0.00% ± 0.00%
D_0__Bacteria;D_1__Actinobacteria;D_2__Actinomycetia;D_3__Micrococcales;D_4__Microbacteriaceae;D_5__Candidatus_Planktoluna	0.00% ± 0.00%																≥2 weeks	3.01882	0.0486985
D_0__Bacteria;D_1__Actinobacteria;D_2__Actinomycetia;D_3__Micrococcales;D_4__Microbacteriaceae;D_5__Leifsonia	0.00% ± 0.00%
D_0__Bacteria;D_1__Actinobacteria;D_2__Actinomycetia;D_3__Micrococcales;D_4__Microbacteriaceae;D_5__Rhodoluna	0.00% ± 0.00%
D_0__Bacteria;D_1__Actinobacteria;D_2__Actinomycetia;D_3__Micrococcales;D_4__Micrococcaceae;D_5__Micrococcus	0.01% ± 0.00%
D_0__Bacteria;D_1__Actinobacteria;D_2__Actinomycetia;D_3__Micrococcales;D_4__Micrococcaceae;D_5__Paenarthrobacter	0.00% ± 0.00%
D_0__Bacteria;D_1__Actinobacteria;D_2__Actinomycetia;D_3__Micrococcales;D_4__Micrococcaceae;D_5__Rothia	1.28% ± 0.19%	Yes	3.69478	0.0404854	No	-3.76548	0.00205375													No	-3.34091	0.00349958
D_0__Bacteria;D_1__Actinobacteria;D_2__Coriobacteriia;D_3__Coriobacteriales;D_4__Atopobiaceae;D_5__Lancefieldella	0.59% ± 0.11%
D_0__Bacteria;D_1__Actinobacteria;D_2__Coriobacteriia;D_3__Coriobacteriales;D_4__Atopobiaceae;D_5__Olsenella	0.02% ± 0.01%				Yes	2.65481	0.000281879	Yes	2.38332	0.0454701	Severity3	2.84057	0.0430689	>7	3.05694	0.000411899
D_0__Bacteria;D_1__Actinobacteria;D_2__Coriobacteriia;D_3__Eggerthellales;D_4__Eggerthellaceae;D_5__Cryptobacterium	0.00% ± 0.00%
D_0__Bacteria;D_1__Actinobacteria;D_2__Coriobacteriia;D_3__Eggerthellales;D_4__Eggerthellaceae;D_5__Slackia	0.01% ± 0.00%				Yes	2.20771	0.00021733							>7	2.29788	0.000849365
D_0__Bacteria;D_1__Bacteroidetes;D_2__Bacteroidia;D_3__Bacteroidales;D_4__Bacteroidaceae;D_5__Bacteroides	0.01% ± 0.01%													>7	2.14759	0.00980712
D_0__Bacteria;D_1__Bacteroidetes;D_2__Bacteroidia;D_3__Bacteroidales;D_4__Bacteroidaceae;D_5__Phocaeicola	0.10% ± 0.07%				Yes	3.39415	0.00016455	Yes	3.34026	0.00507946	Severity3	3.23126	0.00400692
D_0__Bacteria;D_1__Bacteroidetes;D_2__Bacteroidia;D_3__Bacteroidales;D_4__Odoribacteraceae;D_5__Odoribacter	0.00% ± 0.00%				Yes	3.23376	0.0373607
D_0__Bacteria;D_1__Bacteroidetes;D_2__Bacteroidia;D_3__Bacteroidales;D_4__Paludibacteraceae;D_5__Paludibacter	0.13% ± 0.06%																			Yes	2.84624	0.0133811
D_0__Bacteria;D_1__Bacteroidetes;D_2__Bacteroidia;D_3__Bacteroidales;D_4__Porphyromonadaceae;D_5__Falsiporphyromonas	0.02% ± 0.01%																												≤40	-2.29581	0.0224329
D_0__Bacteria;D_1__Bacteroidetes;D_2__Bacteroidia;D_3__Bacteroidales;D_4__Porphyromonadaceae;D_5__Porphyromonas	3.56% ± 0.35%	No	-4.08671	4.62556e-05
D_0__Bacteria;D_1__Bacteroidetes;D_2__Bacteroidia;D_3__Bacteroidales;D_4__Prevotellaceae;D_5__Alloprevotella	2.65% ± 0.29%	No	-3.82043	0.000441088	No	-4.08626	0.000106033	No	-4.01523	1.21502e-05	Severity1&2	-3.82286	0.00120312	≤7	-3.67912	0.00100784
D_0__Bacteria;D_1__Bacteroidetes;D_2__Bacteroidia;D_3__Bacteroidales;D_4__Prevotellaceae;D_5__Prevotella	22.46% ± 1.29%	No	-4.41069	0.049968	No	-4.90494	0.000107009	No	-4.71219	0.000318136	Severity1&2	-4.47204	0.0124709	≤7	-4.52572	0.0431036
D_0__Bacteria;D_1__Bacteroidetes;D_2__Bacteroidia;D_3__Bacteroidales;D_4__Tannerellaceae;D_5__Tannerella	0.23% ± 0.04%																1 week	-3.02705	0.00336052
D_0__Bacteria;D_1__Bacteroidetes;D_2__Chitinophagia;D_3__Chitinophagales;D_4__Chitinophagaceae;D_5__Paracnuella	0.00% ± 0.00%
D_0__Bacteria;D_1__Bacteroidetes;D_2__Chitinophagia;D_3__Chitinophagales;D_4__Chitinophagaceae;D_5__Sediminibacterium	0.00% ± 0.00%
D_0__Bacteria;D_1__Bacteroidetes;D_2__Cytophagia;D_3__Cytophagales;D_4__Cytophagaceae;D_5__Aquirufa	0.00% ± 0.00%
D_0__Bacteria;D_1__Bacteroidetes;D_2__Cytophagia;D_3__Cytophagales;D_4__Cytophagaceae;D_5__Cytophaga	0.00% ± 0.00%
D_0__Bacteria;D_1__Bacteroidetes;D_2__Cytophagia;D_3__Cytophagales;D_4__Reichenbachiellaceae;D_5__Marinoscillum	0.00% ± 0.00%
D_0__Bacteria;D_1__Bacteroidetes;D_2__Flavobacteriia;D_3__Flavobacteriales;D_4__Flavobacteriaceae;D_5__Capnocytophaga	1.02% ± 0.13%
D_0__Bacteria;D_1__Bacteroidetes;D_2__Flavobacteriia;D_3__Flavobacteriales;D_4__Flavobacteriaceae;D_5__Flavobacterium	0.08% ± 0.02%
D_0__Bacteria;D_1__Bacteroidetes;D_2__Flavobacteriia;D_3__Flavobacteriales;D_4__Weeksellaceae;D_5__Chryseobacterium	0.02% ± 0.01%
D_0__Bacteria;D_1__Bacteroidetes;D_2__Flavobacteriia;D_3__Flavobacteriales;D_4__Weeksellaceae;D_5__Cloacibacterium	0.00% ± 0.00%
D_0__Bacteria;D_1__Bacteroidetes;D_2__Flavobacteriia;D_3__Flavobacteriales;D_4__Weeksellaceae;D_5__Kaistella	0.13% ± 0.04%																			No	-2.79738	0.003289
D_0__Bacteria;D_1__Bacteroidetes;D_2__Sphingobacteriia;D_3__Sphingobacteriales;D_4__Filobacteriaceae;D_5__Filobacterium	0.00% ± 0.00%																												≤40	-2.84408	0.0394126
D_0__Bacteria;D_1__Bacteroidetes;D_2__Sphingobacteriia;D_3__Sphingobacteriales;D_4__Sphingobacteriaceae;D_5__Solitalea	0.00% ± 0.00%
D_0__Bacteria;D_1__Bacteroidetes;D_2__Sphingobacteriia;D_3__Sphingobacteriales;D_4__Sphingobacteriaceae;D_5__Sphingobacterium	0.00% ± 0.00%
D_0__Bacteria;D_1__Chlamydiae;D_2__Chlamydiia;D_3__Chlamydiales;D_4__Chlamydiaceae;D_5__Chlamydia	0.00% ± 0.00%
D_0__Bacteria;D_1__Chloroflexi;D_2__Anaerolineae;D_3__Anaerolineales;D_4__Anaerolineaceae;D_5__Flexilinea	0.00% ± 0.00%	Yes	2.93951	0.0447135	Yes	3.82196	0.00126015	Yes	3.28932	0.037145
D_0__Bacteria;D_1__Deinococcus_Thermus;D_2__Deinococci;D_3__Deinococcales;D_4__Deinococcaceae;D_5__Deinococcus	0.00% ± 0.00%
D_0__Bacteria;D_1__Firmicutes;D_2__Bacilli;D_3__Bacillales;D_4__;D_5__Gemella	1.18% ± 0.15%	No	-3.48286	0.000288551	No	-3.48828	0.00447087				Severity1&2	-3.2076	0.0260009	≤7	-3.41626	0.0239925	1 week	-3.39143	0.0497081	No	-3.34194	0.00358214							≤40	-3.43759	0.015393	Female	-3.09727	0.0393622
D_0__Bacteria;D_1__Firmicutes;D_2__Bacilli;D_3__Bacillales;D_4__Bacillaceae;D_5__Bacillus	0.01% ± 0.01%																			Yes	2.60725	0.0435232	≤20	2.21292	0.0395913
D_0__Bacteria;D_1__Firmicutes;D_2__Bacilli;D_3__Bacillales;D_4__Bacillaceae;D_5__Geobacillus	0.01% ± 0.01%													>7	2.99771	0.013117
D_0__Bacteria;D_1__Firmicutes;D_2__Bacilli;D_3__Bacillales;D_4__Bacillaceae;D_5__Neobacillus	0.00% ± 0.00%
D_0__Bacteria;D_1__Firmicutes;D_2__Bacilli;D_3__Bacillales;D_4__Bacillales_Family_X__Incertae_Sedis;D_5__Thermicanus	0.00% ± 0.00%
D_0__Bacteria;D_1__Firmicutes;D_2__Bacilli;D_3__Bacillales;D_4__Staphylococcaceae;D_5__Staphylococcus	1.94% ± 0.57%	Yes	4.2932	0.0315
D_0__Bacteria;D_1__Firmicutes;D_2__Bacilli;D_3__Lactobacillales;D_4__Aerococcaceae;D_5__Abiotrophia	0.07% ± 0.04%										Severity3	2.91789	0.0416046				1 week	-2.42167	0.0457462
D_0__Bacteria;D_1__Firmicutes;D_2__Bacilli;D_3__Lactobacillales;D_4__Carnobacteriaceae;D_5__Dolosigranulum	0.35% ± 0.19%																									≥1	3.45305	0.0411063
D_0__Bacteria;D_1__Firmicutes;D_2__Bacilli;D_3__Lactobacillales;D_4__Carnobacteriaceae;D_5__Granulicatella	0.88% ± 0.10%				No	-3.30498	0.0278401				Severity1&2	-3.06955	0.00815404				≥2 weeks	3.53647	0.042553							0	-3.09698	0.0240128				Female	-2.86572	0.0190981
D_0__Bacteria;D_1__Firmicutes;D_2__Bacilli;D_3__Lactobacillales;D_4__Enterococcaceae;D_5__Enterococcus	0.02% ± 0.01%	Yes	2.82248	0.00357067	Yes	3.04415	0.000321724	Yes	2.56618	0.00224067	Severity3	2.86778	0.0453
D_0__Bacteria;D_1__Firmicutes;D_2__Bacilli;D_3__Lactobacillales;D_4__Lactobacillaceae;D_5__Lacticaseibacillus	0.01% ± 0.01%	Yes	2.94659	0.0447135	Yes	3.45329	0.00126015	Yes	3.16555	0.037145
D_0__Bacteria;D_1__Firmicutes;D_2__Bacilli;D_3__Lactobacillales;D_4__Lactobacillaceae;D_5__Lactobacillus	0.04% ± 0.02%
D_0__Bacteria;D_1__Firmicutes;D_2__Bacilli;D_3__Lactobacillales;D_4__Lactobacillaceae;D_5__Ligilactobacillus	0.03% ± 0.02%
D_0__Bacteria;D_1__Firmicutes;D_2__Bacilli;D_3__Lactobacillales;D_4__Lactobacillaceae;D_5__Limosilactobacillus	0.09% ± 0.04%	Yes	2.97506	0.0435061	Yes	3.34861	0.0290741	Yes	3.10718	0.00375957	Severity3	3.11936	0.00317089	>7	3.21167	0.00581294				Yes	3.0186	0.00327502
D_0__Bacteria;D_1__Firmicutes;D_2__Bacilli;D_3__Lactobacillales;D_4__Lactobacillaceae;D_5__Weissella	0.01% ± 0.00%
D_0__Bacteria;D_1__Firmicutes;D_2__Bacilli;D_3__Lactobacillales;D_4__Streptococcaceae;D_5__Lactococcus	0.00% ± 0.00%
D_0__Bacteria;D_1__Firmicutes;D_2__Bacilli;D_3__Lactobacillales;D_4__Streptococcaceae;D_5__Streptococcus	12.93% ± 1.07%	No	-4.2717	0.0470994	No	-4.46645	0.0183298				Severity1&2	-4.30233	0.021678																≤40	-4.16311	0.0295597
D_0__Bacteria;D_1__Firmicutes;D_2__Clostridia;D_3__Eubacteriales;D_4__;D_5__Howardella	0.01% ± 0.00%							Yes	2.00253	0.0386914
D_0__Bacteria;D_1__Firmicutes;D_2__Clostridia;D_3__Eubacteriales;D_4__;D_5__Natranaerovirga	0.00% ± 0.00%	Yes	2.98517	0.0447135	Yes	3.31131	0.00126015	Yes	2.87805	0.037145
D_0__Bacteria;D_1__Firmicutes;D_2__Clostridia;D_3__Eubacteriales;D_4__Clostridiaceae;D_5__Clostridium	0.00% ± 0.00%
D_0__Bacteria;D_1__Firmicutes;D_2__Clostridia;D_3__Eubacteriales;D_4__Eubacteriaceae;D_5__Eubacterium	0.07% ± 0.02%																									0	-2.79823	0.0026913	≤40	-2.23428	0.0141539
D_0__Bacteria;D_1__Firmicutes;D_2__Clostridia;D_3__Eubacteriales;D_4__Eubacteriaceae;D_5__Pseudoramibacter	0.00% ± 0.00%				Yes	3.10139	0.000362969	Yes	2.5522	0.0321846				>7	3.03725	0.013117
D_0__Bacteria;D_1__Firmicutes;D_2__Clostridia;D_3__Eubacteriales;D_4__Eubacteriales_Family_XIII__Incertae_Sedis;D_5__Aminipila	0.13% ± 0.04%	No	-2.99415	0.00132946	No	-2.86872	0.0457407	No	-2.90866	0.00796178				>7	2.68177	0.0116852	1 week	-2.8879	0.0388873
D_0__Bacteria;D_1__Firmicutes;D_2__Clostridia;D_3__Eubacteriales;D_4__Eubacteriales_Family_XIII__Incertae_Sedis;D_5__Casaltella	0.00% ± 0.00%
D_0__Bacteria;D_1__Firmicutes;D_2__Clostridia;D_3__Eubacteriales;D_4__Eubacteriales_Family_XIII__Incertae_Sedis;D_5__Mogibacterium	0.11% ± 0.01%																1 week	-2.47425	0.0413265
D_0__Bacteria;D_1__Firmicutes;D_2__Clostridia;D_3__Eubacteriales;D_4__Lachnospiraceae;D_5__Blautia	0.01% ± 0.01%
D_0__Bacteria;D_1__Firmicutes;D_2__Clostridia;D_3__Eubacteriales;D_4__Lachnospiraceae;D_5__Butyrivibrio	0.52% ± 0.11%	No	-3.28119	0.00221352	No	-3.46404	0.00144644	No	-3.42063	0.000450598	Severity1&2	-3.50316	0.00133707	≤7	-3.54295	3.69392e-05										0	-3.51301	0.00502526
D_0__Bacteria;D_1__Firmicutes;D_2__Clostridia;D_3__Eubacteriales;D_4__Lachnospiraceae;D_5__Catonella	0.49% ± 0.07%	No	-3.20407	0.000860549				No	-3.20003	0.00164405	Severity1&2	-2.9581	0.017758	>7	3.07017	0.0486251	1 week	-3.31571	0.031583	No	-2.83526	0.0274293
D_0__Bacteria;D_1__Firmicutes;D_2__Clostridia;D_3__Eubacteriales;D_4__Lachnospiraceae;D_5__Hespellia	0.38% ± 0.05%	No	-2.98397	0.00184604	No	-3.26805	0.000564076	No	-3.26303	2.60415e-05	Severity1&2	-3.01181	0.0106126	≤7	-3.21497	0.00286149
D_0__Bacteria;D_1__Firmicutes;D_2__Clostridia;D_3__Eubacteriales;D_4__Lachnospiraceae;D_5__Johnsonella	0.09% ± 0.02%
D_0__Bacteria;D_1__Firmicutes;D_2__Clostridia;D_3__Eubacteriales;D_4__Lachnospiraceae;D_5__Lachnoanaerobaculum	0.51% ± 0.07%	No	-3.09159	0.00413426	No	-3.41491	3.69913e-06	No	-3.16488	0.00010943	Severity1&2	-3.00888	0.0159045	≤7	-2.93798	0.00457983				No	-2.95781	0.000322008				0	-2.88605	0.0154568	≤40	-3.06651	0.0445103
D_0__Bacteria;D_1__Firmicutes;D_2__Clostridia;D_3__Eubacteriales;D_4__Lachnospiraceae;D_5__Mediterraneibacter	0.00% ± 0.00%
D_0__Bacteria;D_1__Firmicutes;D_2__Clostridia;D_3__Eubacteriales;D_4__Lachnospiraceae;D_5__Oribacterium	0.55% ± 0.06%	No	-3.16835	0.00153648	No	-3.33216	0.0010292	No	-3.22344	0.00123948	Severity1&2	-2.95528	0.047862	≤7	-3.00672	0.0140511				No	-3.06396	0.0127211				0	-3.05662	0.0251003
D_0__Bacteria;D_1__Firmicutes;D_2__Clostridia;D_3__Eubacteriales;D_4__Lachnospiraceae;D_5__Shuttleworthia	0.01% ± 0.00%
D_0__Bacteria;D_1__Firmicutes;D_2__Clostridia;D_3__Eubacteriales;D_4__Lachnospiraceae;D_5__Stomatobaculum	0.32% ± 0.05%				No	-3.00867	0.00830387
D_0__Bacteria;D_1__Firmicutes;D_2__Clostridia;D_3__Eubacteriales;D_4__Lachnospiraceae;D_5__Tyzzerella	0.04% ± 0.01%
D_0__Bacteria;D_1__Firmicutes;D_2__Clostridia;D_3__Eubacteriales;D_4__Oscillospiraceae;D_5__Faecalibacterium	0.01% ± 0.01%																												≤40	-2.34797	0.0394126
D_0__Bacteria;D_1__Firmicutes;D_2__Clostridia;D_3__Eubacteriales;D_4__Oscillospiraceae;D_5__Mageeibacillus	0.00% ± 0.00%				Yes	3.68813	0.00126015	Yes	3.32107	0.037145
D_0__Bacteria;D_1__Firmicutes;D_2__Clostridia;D_3__Eubacteriales;D_4__Peptococcaceae;D_5__Peptococcus	0.01% ± 0.00%
D_0__Bacteria;D_1__Firmicutes;D_2__Clostridia;D_3__Eubacteriales;D_4__Peptostreptococcaceae;D_5__Criibacterium	0.01% ± 0.00%										Severity3	2.51059	0.0362061	>7	2.45079	0.00324623
D_0__Bacteria;D_1__Firmicutes;D_2__Clostridia;D_3__Eubacteriales;D_4__Peptostreptococcaceae;D_5__Filifactor	0.09% ± 0.02%																			No	-2.29554	0.0377352
D_0__Bacteria;D_1__Firmicutes;D_2__Clostridia;D_3__Eubacteriales;D_4__Peptostreptococcaceae;D_5__Peptoanaerobacter	0.15% ± 0.05%	No	-2.95438	0.00278182				No	-2.81419	0.0290086				≤7	-2.88288	0.00848431	1 week	-2.80225	0.0132323	No	-2.70365	0.00758832
D_0__Bacteria;D_1__Firmicutes;D_2__Clostridia;D_3__Eubacteriales;D_4__Peptostreptococcaceae;D_5__Peptostreptococcus	0.46% ± 0.07%	No	-3.05297	0.0269878																						0	-3.14364	0.0174701
D_0__Bacteria;D_1__Firmicutes;D_2__Clostridia;D_3__Eubacteriales;D_4__Peptostreptococcaceae;D_5__Romboutsia	0.00% ± 0.00%
D_0__Bacteria;D_1__Firmicutes;D_2__Clostridia;D_3__Thermoanaerobacterales;D_4__Thermoanaerobacteraceae;D_5__Caldanaerobacter	0.00% ± 0.00%
D_0__Bacteria;D_1__Firmicutes;D_2__Erysipelotrichia;D_3__Erysipelotrichales;D_4__Erysipelotrichaceae;D_5__Bulleidia	0.01% ± 0.00%
D_0__Bacteria;D_1__Firmicutes;D_2__Erysipelotrichia;D_3__Erysipelotrichales;D_4__Erysipelotrichaceae;D_5__Solobacterium	0.21% ± 0.02%	No	-2.55725	0.0011409	No	-2.95347	0.00209367	No	-2.57229	0.0149931	Severity1&2	-2.64369	0.00603918	≤7	-2.75902	0.00416789				No	-2.40997	0.0226365							≤40	-2.69876	0.0335775
D_0__Bacteria;D_1__Firmicutes;D_2__Negativicutes;D_3__Acidaminococcales;D_4__Acidaminococcaceae;D_5__Acidaminococcus	0.00% ± 0.00%	Yes	3.14593	0.0447135	Yes	3.49763	0.00126015	Yes	3.30751	0.037145
D_0__Bacteria;D_1__Firmicutes;D_2__Negativicutes;D_3__Selenomonadales;D_4__Selenomonadaceae;D_5__Centipeda	0.53% ± 0.08%	No	-3.25303	0.0146557	No	-3.46698	0.00407129	No	-3.41357	0.00208079	Severity1&2	-3.37667	0.00257114	≤7	-3.3731	0.00712899	1 week	-3.2664	0.0393641
D_0__Bacteria;D_1__Firmicutes;D_2__Negativicutes;D_3__Selenomonadales;D_4__Selenomonadaceae;D_5__Schwartzia	0.03% ± 0.01%
D_0__Bacteria;D_1__Firmicutes;D_2__Negativicutes;D_3__Selenomonadales;D_4__Selenomonadaceae;D_5__Selenomonas	0.39% ± 0.06%																1 week	-3.3125	0.000711826
D_0__Bacteria;D_1__Firmicutes;D_2__Negativicutes;D_3__Veillonellales;D_4__Veillonellaceae;D_5__Anaeroglobus	0.04% ± 0.02%				Yes	3.10681	0.00031748	Yes	2.86334	0.00978948	Severity3	2.83689	0.028957	>7	2.86145	0.000211981				Yes	2.65349	0.00653707				≥1	2.50804	0.0300882	>40	2.5457	0.0228824
D_0__Bacteria;D_1__Firmicutes;D_2__Negativicutes;D_3__Veillonellales;D_4__Veillonellaceae;D_5__Colibacter	0.00% ± 0.00%
D_0__Bacteria;D_1__Firmicutes;D_2__Negativicutes;D_3__Veillonellales;D_4__Veillonellaceae;D_5__Dialister	0.26% ± 0.05%																												≤40	-2.53645	0.0369849
D_0__Bacteria;D_1__Firmicutes;D_2__Negativicutes;D_3__Veillonellales;D_4__Veillonellaceae;D_5__Megasphaera	1.18% ± 0.14%
D_0__Bacteria;D_1__Firmicutes;D_2__Negativicutes;D_3__Veillonellales;D_4__Veillonellaceae;D_5__Negativicoccus	0.00% ± 0.00%
D_0__Bacteria;D_1__Firmicutes;D_2__Negativicutes;D_3__Veillonellales;D_4__Veillonellaceae;D_5__Veillonella	8.31% ± 0.54%	Yes	4.32323	0.0458215
D_0__Bacteria;D_1__Firmicutes;D_2__Tissierellia;D_3__Tissierellales;D_4__Peptoniphilaceae;D_5__Anaerococcus	0.04% ± 0.02%
D_0__Bacteria;D_1__Firmicutes;D_2__Tissierellia;D_3__Tissierellales;D_4__Peptoniphilaceae;D_5__Citroniella	0.01% ± 0.01%
D_0__Bacteria;D_1__Firmicutes;D_2__Tissierellia;D_3__Tissierellales;D_4__Peptoniphilaceae;D_5__Finegoldia	0.03% ± 0.01%																1 week	-2.25685	0.0405436													Male	2.41766	0.0216266
D_0__Bacteria;D_1__Firmicutes;D_2__Tissierellia;D_3__Tissierellales;D_4__Peptoniphilaceae;D_5__Parvimonas	0.19% ± 0.03%
D_0__Bacteria;D_1__Firmicutes;D_2__Tissierellia;D_3__Tissierellales;D_4__Peptoniphilaceae;D_5__Peptoniphilus	0.09% ± 0.05%
D_0__Bacteria;D_1__Firmicutes;D_2__Tissierellia;D_3__Tissierellales;D_4__Tissierellaceae;D_5__Tepidimicrobium	0.00% ± 0.00%																												≤40	-2.85481	0.0394126
D_0__Bacteria;D_1__Firmicutes;D_2__Tissierellia;D_3__Tissierellales;D_4__Tissierellaceae;D_5__Tissierella	0.00% ± 0.00%
D_0__Bacteria;D_1__Fusobacteria;D_2__Fusobacteriia;D_3__Fusobacteriales;D_4__Fusobacteriaceae;D_5__Fusobacterium	3.91% ± 0.36%	No	-3.82236	0.000292414							Severity1&2	-3.65148	0.0469063	≤7	-3.82193	0.0188303	1 week	-3.85546	0.0337603	No	-3.75358	0.0212409
D_0__Bacteria;D_1__Fusobacteria;D_2__Fusobacteriia;D_3__Fusobacteriales;D_4__Leptotrichiaceae;D_5__Leptotrichia	1.60% ± 0.18%	No	-3.3417	0.0243437	No	-3.77421	0.00119649	No	-3.43866	0.0043786										No	-3.51924	0.0183792
D_0__Bacteria;D_1__Fusobacteria;D_2__Fusobacteriia;D_3__Fusobacteriales;D_4__Leptotrichiaceae;D_5__Pseudoleptotrichia	0.03% ± 0.01%																												≤40	-2.225	0.0300589	Female	-2.26889	0.0195588
D_0__Bacteria;D_1__Fusobacteria;D_2__Fusobacteriia;D_3__Fusobacteriales;D_4__Leptotrichiaceae;D_5__Pseudostreptobacillus	0.30% ± 0.10%				No	-3.29354	0.00727914	Yes	3.13454	0.0111976	Severity1&2	-3.14053	0.00148376							No	-3.01187	5.52405e-05
D_0__Bacteria;D_1__Fusobacteria;D_2__Fusobacteriia;D_3__Fusobacteriales;D_4__Leptotrichiaceae;D_5__Sneathia	0.10% ± 0.10%	Yes	3.49408	0.00441134	Yes	3.9149	0.0373607	Yes	3.46158	0.00311543	Severity3	3.30773	0.0295795	>7	3.46185	0.013117
D_0__Bacteria;D_1__Fusobacteria;D_2__Fusobacteriia;D_3__Fusobacteriales;D_4__Leptotrichiaceae;D_5__Streptobacillus	0.55% ± 0.15%	No	-3.52672	0.021343
D_0__Bacteria;D_1__Planctomycetes;D_2__Planctomycetia;D_3__Planctomycetales;D_4__Planctomycetaceae;D_5__Rubinisphaera	0.00% ± 0.00%
D_0__Bacteria;D_1__Proteobacteria;D_2__Alphaproteobacteria;D_3__Caulobacterales;D_4__Caulobacteraceae;D_5__Brevundimonas	0.00% ± 0.00%
D_0__Bacteria;D_1__Proteobacteria;D_2__Alphaproteobacteria;D_3__Caulobacterales;D_4__Caulobacteraceae;D_5__Phenylobacterium	0.01% ± 0.01%																			No	-2.86476	0.049868
D_0__Bacteria;D_1__Proteobacteria;D_2__Alphaproteobacteria;D_3__Hyphomicrobiales;D_4__Boseaceae;D_5__Bosea	0.00% ± 0.00%
D_0__Bacteria;D_1__Proteobacteria;D_2__Alphaproteobacteria;D_3__Hyphomicrobiales;D_4__Devosiaceae;D_5__Devosia	0.03% ± 0.01%																									0	-3.34726	0.000156489	≤40	-2.75902	0.000614435
D_0__Bacteria;D_1__Proteobacteria;D_2__Alphaproteobacteria;D_3__Hyphomicrobiales;D_4__Hyphomicrobiaceae;D_5__Hyphomicrobium	0.00% ± 0.00%																												≤40	-2.74749	0.0394126
D_0__Bacteria;D_1__Proteobacteria;D_2__Alphaproteobacteria;D_3__Hyphomicrobiales;D_4__Methylocystaceae;D_5__Methylopila	0.00% ± 0.00%
D_0__Bacteria;D_1__Proteobacteria;D_2__Alphaproteobacteria;D_3__Hyphomicrobiales;D_4__Nitrobacteraceae;D_5__Bradyrhizobium	0.00% ± 0.00%
D_0__Bacteria;D_1__Proteobacteria;D_2__Alphaproteobacteria;D_3__Hyphomicrobiales;D_4__Nitrobacteraceae;D_5__Rhodopseudomonas	0.00% ± 0.00%
D_0__Bacteria;D_1__Proteobacteria;D_2__Alphaproteobacteria;D_3__Hyphomicrobiales;D_4__Reyranellaceae;D_5__Reyranella	0.00% ± 0.00%
D_0__Bacteria;D_1__Proteobacteria;D_2__Alphaproteobacteria;D_3__Hyphomicrobiales;D_4__Rhizobiaceae;D_5__Agrobacterium	0.00% ± 0.00%
D_0__Bacteria;D_1__Proteobacteria;D_2__Alphaproteobacteria;D_3__Hyphomicrobiales;D_4__Rhizobiaceae;D_5__Rhizobium	0.00% ± 0.00%
D_0__Bacteria;D_1__Proteobacteria;D_2__Alphaproteobacteria;D_3__Rhodobacterales;D_4__Rhodobacteraceae;D_5__Paracoccus	0.00% ± 0.00%	Yes	2.92487	0.0447135				Yes	3.092	0.037145
D_0__Bacteria;D_1__Proteobacteria;D_2__Alphaproteobacteria;D_3__Rhodospirillales;D_4__Rhodospirillaceae;D_5__Lacibacterium	0.00% ± 0.00%
D_0__Bacteria;D_1__Proteobacteria;D_2__Alphaproteobacteria;D_3__Sphingomonadales;D_4__Erythrobacteraceae;D_5__Erythrobacter	0.01% ± 0.01%
D_0__Bacteria;D_1__Proteobacteria;D_2__Alphaproteobacteria;D_3__Sphingomonadales;D_4__Sphingomonadaceae;D_5__Blastomonas	0.00% ± 0.00%
D_0__Bacteria;D_1__Proteobacteria;D_2__Alphaproteobacteria;D_3__Sphingomonadales;D_4__Sphingomonadaceae;D_5__Chakrabartia	0.00% ± 0.00%
D_0__Bacteria;D_1__Proteobacteria;D_2__Alphaproteobacteria;D_3__Sphingomonadales;D_4__Sphingomonadaceae;D_5__Novosphingobium	0.00% ± 0.00%
D_0__Bacteria;D_1__Proteobacteria;D_2__Alphaproteobacteria;D_3__Sphingomonadales;D_4__Sphingomonadaceae;D_5__Sphingobium	0.05% ± 0.02%																			No	-2.55298	0.00731319
D_0__Bacteria;D_1__Proteobacteria;D_2__Alphaproteobacteria;D_3__Sphingomonadales;D_4__Sphingomonadaceae;D_5__Sphingomonas	0.00% ± 0.00%
D_0__Bacteria;D_1__Proteobacteria;D_2__Alphaproteobacteria;D_3__Sphingomonadales;D_4__Sphingomonadaceae;D_5__Sphingopyxis	0.03% ± 0.01%																1 week	-2.37594	0.0196399	No	-2.42028	0.0430373
D_0__Bacteria;D_1__Proteobacteria;D_2__Betaproteobacteria;D_3__Burkholderiales;D_4__;D_5__Aquabacterium	0.00% ± 0.00%
D_0__Bacteria;D_1__Proteobacteria;D_2__Betaproteobacteria;D_3__Burkholderiales;D_4__;D_5__Paucibacter	0.00% ± 0.00%
D_0__Bacteria;D_1__Proteobacteria;D_2__Betaproteobacteria;D_3__Burkholderiales;D_4__;D_5__Tepidimonas	0.00% ± 0.00%
D_0__Bacteria;D_1__Proteobacteria;D_2__Betaproteobacteria;D_3__Burkholderiales;D_4__Burkholderiaceae;D_5__Burkholderia	0.00% ± 0.00%
D_0__Bacteria;D_1__Proteobacteria;D_2__Betaproteobacteria;D_3__Burkholderiales;D_4__Burkholderiaceae;D_5__Cupriavidus	0.00% ± 0.00%
D_0__Bacteria;D_1__Proteobacteria;D_2__Betaproteobacteria;D_3__Burkholderiales;D_4__Burkholderiaceae;D_5__Lautropia	0.30% ± 0.10%																			No	-3.07258	0.0138081
D_0__Bacteria;D_1__Proteobacteria;D_2__Betaproteobacteria;D_3__Burkholderiales;D_4__Burkholderiaceae;D_5__Ralstonia	0.14% ± 0.05%
D_0__Bacteria;D_1__Proteobacteria;D_2__Betaproteobacteria;D_3__Burkholderiales;D_4__Comamonadaceae;D_5__Brachymonas	0.00% ± 0.00%
D_0__Bacteria;D_1__Proteobacteria;D_2__Betaproteobacteria;D_3__Burkholderiales;D_4__Comamonadaceae;D_5__Comamonas	0.00% ± 0.00%
D_0__Bacteria;D_1__Proteobacteria;D_2__Betaproteobacteria;D_3__Burkholderiales;D_4__Comamonadaceae;D_5__Giesbergeria	0.00% ± 0.00%
D_0__Bacteria;D_1__Proteobacteria;D_2__Betaproteobacteria;D_3__Burkholderiales;D_4__Comamonadaceae;D_5__Limnohabitans	0.00% ± 0.00%
D_0__Bacteria;D_1__Proteobacteria;D_2__Betaproteobacteria;D_3__Burkholderiales;D_4__Comamonadaceae;D_5__Ottowia	0.05% ± 0.03%
D_0__Bacteria;D_1__Proteobacteria;D_2__Betaproteobacteria;D_3__Burkholderiales;D_4__Comamonadaceae;D_5__Pelomonas	0.01% ± 0.00%
D_0__Bacteria;D_1__Proteobacteria;D_2__Betaproteobacteria;D_3__Burkholderiales;D_4__Comamonadaceae;D_5__Rhodoferax	0.00% ± 0.00%
D_0__Bacteria;D_1__Proteobacteria;D_2__Betaproteobacteria;D_3__Burkholderiales;D_4__Comamonadaceae;D_5__Variovorax	0.00% ± 0.00%
D_0__Bacteria;D_1__Proteobacteria;D_2__Betaproteobacteria;D_3__Burkholderiales;D_4__Oxalobacteraceae;D_5__Lacisediminimonas	0.00% ± 0.00%
D_0__Bacteria;D_1__Proteobacteria;D_2__Betaproteobacteria;D_3__Burkholderiales;D_4__Sutterellaceae;D_5__Sutterella	0.01% ± 0.00%				Yes	2.22504	0.00744236
D_0__Bacteria;D_1__Proteobacteria;D_2__Betaproteobacteria;D_3__Neisseriales;D_4__Chromobacteriaceae;D_5__Gulbenkiania	0.00% ± 0.00%
D_0__Bacteria;D_1__Proteobacteria;D_2__Betaproteobacteria;D_3__Neisseriales;D_4__Neisseriaceae;D_5__Eikenella	0.05% ± 0.01%				Yes	2.70331	0.0047101	Yes	2.4729	0.011223	Severity3	2.39308	0.0472295																			Male	2.24879	0.0110156
D_0__Bacteria;D_1__Proteobacteria;D_2__Betaproteobacteria;D_3__Neisseriales;D_4__Neisseriaceae;D_5__Kingella	0.01% ± 0.00%
D_0__Bacteria;D_1__Proteobacteria;D_2__Betaproteobacteria;D_3__Neisseriales;D_4__Neisseriaceae;D_5__Morococcus	0.00% ± 0.00%
D_0__Bacteria;D_1__Proteobacteria;D_2__Betaproteobacteria;D_3__Neisseriales;D_4__Neisseriaceae;D_5__Neisseria	6.75% ± 0.86%	No	-4.20413	0.00209429	No	-4.18745	0.0221378				Severity3	3.97373	0.0480842	≤7	-4.05273	0.0259192				No	-4.02782	0.000354414
D_0__Bacteria;D_1__Proteobacteria;D_2__Betaproteobacteria;D_3__Neisseriales;D_4__Neisseriaceae;D_5__Snodgrassella	0.08% ± 0.03%
D_0__Bacteria;D_1__Proteobacteria;D_2__Betaproteobacteria;D_3__Nitrosomonadales;D_4__Methylophilaceae;D_5__Methylophilus	0.00% ± 0.00%
D_0__Bacteria;D_1__Proteobacteria;D_2__Betaproteobacteria;D_3__Rhodocyclales;D_4__Rhodocyclaceae;D_5__Propionivibrio	0.00% ± 0.00%
D_0__Bacteria;D_1__Proteobacteria;D_2__Betaproteobacteria;D_3__Rhodocyclales;D_4__Zoogloeaceae;D_5__Azoarcus	0.00% ± 0.00%
D_0__Bacteria;D_1__Proteobacteria;D_2__Deltaproteobacteria;D_3__Desulfobacterales;D_4__Desulfobulbaceae;D_5__Desulfobulbus	0.00% ± 0.00%										Severity3	3.63758	0.0442448
D_0__Bacteria;D_1__Proteobacteria;D_2__Deltaproteobacteria;D_3__Desulfovibrionales;D_4__Desulfovibrionaceae;D_5__Bilophila	0.00% ± 0.00%				Yes	3.07396	0.0373607
D_0__Bacteria;D_1__Proteobacteria;D_2__Deltaproteobacteria;D_3__Desulfovibrionales;D_4__Desulfovibrionaceae;D_5__Desulfovibrio	0.01% ± 0.01%
D_0__Bacteria;D_1__Proteobacteria;D_2__Epsilonproteobacteria;D_3__Campylobacterales;D_4__Campylobacteraceae;D_5__Campylobacter	2.28% ± 0.20%
D_0__Bacteria;D_1__Proteobacteria;D_2__Epsilonproteobacteria;D_3__Campylobacterales;D_4__Helicobacteraceae;D_5__Wolinella	0.01% ± 0.00%
D_0__Bacteria;D_1__Proteobacteria;D_2__Gammaproteobacteria;D_3__Cardiobacteriales;D_4__Cardiobacteriaceae;D_5__Cardiobacterium	0.02% ± 0.01%
D_0__Bacteria;D_1__Proteobacteria;D_2__Gammaproteobacteria;D_3__Chromatiales;D_4__Chromatiaceae;D_5__Pararheinheimera	0.04% ± 0.02%																															Male	2.30806	0.00401179
D_0__Bacteria;D_1__Proteobacteria;D_2__Gammaproteobacteria;D_3__Chromatiales;D_4__Chromatiaceae;D_5__Rheinheimera	0.01% ± 0.00%
D_0__Bacteria;D_1__Proteobacteria;D_2__Gammaproteobacteria;D_3__Enterobacterales;D_4__Enterobacteriaceae;D_5__Cedecea	0.01% ± 0.01%	Yes	3.18397	0.0447135	Yes	3.4158	0.00126015	Yes	3.15875	0.037145
D_0__Bacteria;D_1__Proteobacteria;D_2__Gammaproteobacteria;D_3__Enterobacterales;D_4__Enterobacteriaceae;D_5__Citrobacter	0.03% ± 0.02%
D_0__Bacteria;D_1__Proteobacteria;D_2__Gammaproteobacteria;D_3__Enterobacterales;D_4__Enterobacteriaceae;D_5__Enterobacter	0.26% ± 0.26%				Yes	4.25393	0.00126015	Yes	3.98434	0.037145
D_0__Bacteria;D_1__Proteobacteria;D_2__Gammaproteobacteria;D_3__Enterobacterales;D_4__Enterobacteriaceae;D_5__Escherichia	0.02% ± 0.01%				Yes	2.87665	0.0125028
D_0__Bacteria;D_1__Proteobacteria;D_2__Gammaproteobacteria;D_3__Enterobacterales;D_4__Enterobacteriaceae;D_5__Klebsiella	0.99% ± 0.63%				Yes	4.31513	0.0115947
D_0__Bacteria;D_1__Proteobacteria;D_2__Gammaproteobacteria;D_3__Enterobacterales;D_4__Enterobacteriaceae;D_5__Salmonella	0.00% ± 0.00%	Yes	3.06257	0.0447135	Yes	3.43917	0.00126015	Yes	3.24444	0.037145
D_0__Bacteria;D_1__Proteobacteria;D_2__Gammaproteobacteria;D_3__Enterobacterales;D_4__Hafniaceae;D_5__Hafnia	0.00% ± 0.00%
D_0__Bacteria;D_1__Proteobacteria;D_2__Gammaproteobacteria;D_3__Enterobacterales;D_4__Morganellaceae;D_5__Proteus	0.01% ± 0.01%				No	-3.18293	0.0401231
D_0__Bacteria;D_1__Proteobacteria;D_2__Gammaproteobacteria;D_3__Enterobacterales;D_4__Yersiniaceae;D_5__Serratia	0.06% ± 0.06%	Yes	3.31262	0.0447135	Yes	3.70801	0.00126015	Yes	3.43038	0.037145
D_0__Bacteria;D_1__Proteobacteria;D_2__Gammaproteobacteria;D_3__Legionellales;D_4__Legionellaceae;D_5__Legionella	0.00% ± 0.00%
D_0__Bacteria;D_1__Proteobacteria;D_2__Gammaproteobacteria;D_3__Moraxellales;D_4__Moraxellaceae;D_5__Acinetobacter	0.14% ± 0.05%
D_0__Bacteria;D_1__Proteobacteria;D_2__Gammaproteobacteria;D_3__Moraxellales;D_4__Moraxellaceae;D_5__Alkanindiges	0.00% ± 0.00%	Yes	2.7402	0.0447135	Yes	3.44001	0.00126015	Yes	3.23684	0.037145							≥2 weeks	2.75573	0.0486985
D_0__Bacteria;D_1__Proteobacteria;D_2__Gammaproteobacteria;D_3__Moraxellales;D_4__Moraxellaceae;D_5__Moraxella	0.17% ± 0.14%
D_0__Bacteria;D_1__Proteobacteria;D_2__Gammaproteobacteria;D_3__Nevskiales;D_4__Sinobacteraceae;D_5__Nevskia	1.05% ± 0.31%							No	-3.43397	0.00129996							1 week	-3.773	0.0179434	No	-3.85089	0.049372
D_0__Bacteria;D_1__Proteobacteria;D_2__Gammaproteobacteria;D_3__Oceanospirillales;D_4__Halomonadaceae;D_5__Halomonas	0.00% ± 0.00%																															Female	-2.83854	0.0355475
D_0__Bacteria;D_1__Proteobacteria;D_2__Gammaproteobacteria;D_3__Pasteurellales;D_4__Pasteurellaceae;D_5__Aggregatibacter	0.32% ± 0.14%	Yes	3.58399	0.0198668																Yes	3.0606	0.0436922							≤40	-3.47529	0.011607
D_0__Bacteria;D_1__Proteobacteria;D_2__Gammaproteobacteria;D_3__Pasteurellales;D_4__Pasteurellaceae;D_5__Haemophilus	3.11% ± 0.43%	No	-4.04259	1.62332e-07	Yes	3.97538	0.000524823	No	-3.82649	0.000315834	Severity1&2	-3.8175	5.05385e-05	≤7	-3.87059	0.00165951				No	-3.74339	1.63536e-05
D_0__Bacteria;D_1__Proteobacteria;D_2__Gammaproteobacteria;D_3__Pseudomonadales;D_4__Pseudomonadaceae;D_5__Pseudomonas	1.08% ± 0.60%	Yes	4.43032	0.00216233	Yes	4.56914	6.57747e-06	Yes	4.27099	5.62641e-05	Severity3	4.23157	0.00920815	>7	4.00644	0.000709128
D_0__Bacteria;D_1__Proteobacteria;D_2__Gammaproteobacteria;D_3__Xanthomonadales;D_4__Xanthomonadaceae;D_5__Silanimonas	0.00% ± 0.00%
D_0__Bacteria;D_1__Proteobacteria;D_2__Gammaproteobacteria;D_3__Xanthomonadales;D_4__Xanthomonadaceae;D_5__Stenotrophomonas	0.47% ± 0.47%	Yes	4.11461	0.0447135	Yes	4.45605	0.00126015	Yes	4.06641	0.037145							≥2 weeks	4.0656	0.0486985
D_0__Bacteria;D_1__Spirochaetes;D_2__Spirochaetia;D_3__Spirochaetales;D_4__Treponemataceae;D_5__Treponema	0.56% ± 0.08%	No	-3.17649	0.00510302				No	-3.04706	0.04764							1 week	-3.19757	0.020195
D_0__Bacteria;D_1__Synergistetes;D_2__Synergistia;D_3__Synergistales;D_4__Synergistaceae;D_5__Cloacibacillus	0.00% ± 0.00%
D_0__Bacteria;D_1__Synergistetes;D_2__Synergistia;D_3__Synergistales;D_4__Synergistaceae;D_5__Fretibacterium	0.08% ± 0.03%
D_0__Bacteria;D_1__Synergistetes;D_2__Synergistia;D_3__Synergistales;D_4__Synergistaceae;D_5__Pyramidobacter	0.01% ± 0.00%				Yes	2.77395	0.000391481	Yes	2.09668	0.00264161	Severity3	2.48824	0.0038332	>7	2.77444	7.40248e-05
D_0__Bacteria;D_1__Tenericutes;D_2__;D_3__Mycoplasmoidales;D_4__Metamycoplasmataceae;D_5__Metamycoplasma	0.84% ± 0.39%	Yes	4.19	0.0217094	Yes	4.57795	2.85413e-05	Yes	4.20954	0.0315772
D_0__Bacteria;D_1__Tenericutes;D_2__Mollicutes;D_3__Mycoplasmatales;D_4__Mycoplasmataceae;D_5__Mycoplasma	0.03% ± 0.01%																									0	-2.69949	0.0114425	≤40	-2.56027	0.000303394	Female	-2.27838	0.0103273
D_0__Bacteria;D_1__Tenericutes;D_2__Mollicutes;D_3__Mycoplasmatales;D_4__Mycoplasmataceae;D_5__Mycoplasmopsis	0.01% ± 0.01%
