# Supplementary material for: Characterization of upper airway microbiome across severity of COVID-19 during hospitalization and treatment
Source: Front Cell Infect Microbiol. 2023 Jul 4;13:1205401. doi: 10.3389/fcimb.2023.1205401 (PMC10352853; doi:10.3389/fcimb.2023.1205401)
Supplement: Supplementary file 11 [file Table_4.xlsx]

## Sheet: Table S4
	Antibiotics			Intubation			ICU			Severity			Peak CRP			Hospitalized time			Antivirus			Peak viral load			Charlson comorbidity			Age			Gender
Cytokine	Z score	Z p value	AUC	Z score	Z p value	AUC	Z score	Z p value	AUC	Z score	Z p value	AUC	Z score	Z p value	AUC	Z score	Z p value	AUC	Z score	Z p value	AUC	Z score	Z p value	AUC	Z score	Z p value	AUC	Z score	Z p value	AUC	Z score	Z p value	AUC
sCD40L	0.603262	0.546334	0.51 (0.36-0.65)	0.30252	0.762255	0.63 (0.44-0.82)	-0.362199	0.717204	0.54 (0.37-0.72)	-1.09313	0.274335	0.51 (0.37-0.64)	-1.06031	0.289001	0.57 (0.42-0.72)	0.00762213	0.993918	0.47 (0.32-0.62)	-0.96046	0.336824	0.51 (0.38-0.64)	-2.64082	0.00827056	0.64 (0.51-0.77)	-3.00585	0.00264843	0.64 (0.52-0.76)	-1.49355	0.135293	0.60 (0.46-0.73)	-0.854679	0.392729	0.54 (0.41-0.66)
EGF	-0.454896	0.649184	0.54 (0.40-0.69)	0.471475	0.637302	0.58 (0.42-0.75)	0.130291	0.896336	0.53 (0.36-0.70)	-1.33779	0.180966	0.58 (0.45-0.71)	-1.99729	0.0457942	0.63 (0.48-0.78)	-0.76114	0.446573	0.49 (0.34-0.64)	0.334297	0.738155	0.48 (0.35-0.61)	0.423463	0.671957	0.53 (0.39-0.68)	-1.32519	0.185109	0.63 (0.51-0.75)	-1.49286	0.135475	0.63 (0.49-0.77)	-0.185441	0.852883	0.53 (0.40-0.66)
Eotaxin	0.258832	0.795765	0.54 (0.39-0.68)	-0.325453	0.744838	0.61 (0.33-0.89)	0.0378925	0.969773	0.60 (0.38-0.82)	-0.23822	0.81171	0.56 (0.42-0.71)	1.41668	0.156576	0.48 (0.31-0.66)	-1.34104	0.179906	0.59 (0.44-0.74)	1.07759	0.281219	0.48 (0.36-0.60)	1.7017	0.0888112	0.56 (0.43-0.70)	2.20972	0.0271244	0.59 (0.46-0.71)	1.45179	0.146561	0.55 (0.42-0.69)	0.00773233	0.993831	0.50 (0.38-0.63)
FGF-2	-0.344854	0.730204	0.53 (0.37-0.68)	0.627818	0.530123	0.61 (0.38-0.85)	-0.286985	0.774124	0.49 (0.29-0.69)	-1.26002	0.207662	0.54 (0.41-0.68)	-1.66549	0.0958142	0.59 (0.44-0.73)	-0.446891	0.654954	0.49 (0.33-0.65)	-0.536912	0.591328	0.53 (0.40-0.65)	-2.33544	0.0195206	0.60 (0.46-0.73)	-3.63641	0.000276466	0.66 (0.54-0.78)	-1.82467	0.0680513	0.57 (0.43-0.71)	-1.18727	0.235123	0.53 (0.41-0.66)
Flt-3L	-0.00487957	0.996107	0.59 (0.46-0.72)	3.49362	0.00047652	0.72 (0.56-0.89)	2.07832	0.0376795	0.55 (0.37-0.74)	0.717269	0.473208	0.54 (0.40-0.68)	1.592	0.111386	0.53 (0.37-0.69)	1.60308	0.108917	0.47 (0.33-0.61)	0.189345	0.849822	0.49 (0.36-0.61)	-1.69476	0.0901214	0.58 (0.45-0.70)	0.0295007	0.976465	0.48 (0.35-0.61)	1.05809	0.290013	0.53 (0.39-0.67)	-0.271463	0.786035	0.61 (0.49-0.73)
Fractalkine	-0.21396	0.830578	0.50 (0.34-0.66)	-0.709669	0.47791	0.58 (0.30-0.87)	-0.903481	0.36627	0.57 (0.35-0.78)	-1.37161	0.170186	0.55 (0.41-0.69)	-1.15378	0.248589	0.48 (0.32-0.64)	-0.118563	0.905621	0.56 (0.39-0.73)	-0.811956	0.416817	0.49 (0.35-0.63)	-2.68021	0.00735758	0.64 (0.51-0.78)	-2.90204	0.00370742	0.64 (0.50-0.77)	-2.09304	0.0363457	0.61 (0.47-0.76)	-1.90829	0.0563543	0.56 (0.42-0.69)
GRO-	0.518422	0.604164	0.57 (0.44-0.71)	1.44266	0.149116	0.76 (0.60-0.93)	0.869391	0.384633	0.62 (0.41-0.83)	-0.163	0.870518	0.55 (0.42-0.69)	-0.355673	0.722085	0.52 (0.37-0.67)	-0.913532	0.360963	0.48 (0.34-0.62)	0.128829	0.897493	0.57 (0.44-0.69)	-0.939108	0.347675	0.58 (0.45-0.71)	-1.33768	0.181002	0.57 (0.44-0.70)	1.32391	0.185532	0.57 (0.44-0.71)	-2.90031	0.00372796	0.60 (0.48-0.73)
IFN-2	-0.34437	0.730568	0.47 (0.31-0.63)	-0.856503	0.39172	0.60 (0.35-0.85)	-0.391777	0.695223	0.57 (0.35-0.79)	-0.975003	0.329559	0.60 (0.46-0.74)	-0.830676	0.406157	0.58 (0.43-0.74)	-1.39917	0.161761	0.63 (0.47-0.78)	1.19869	0.230648	0.58 (0.46-0.71)	0.0438261	0.965043	0.50 (0.36-0.64)	-0.406548	0.68434	0.53 (0.40-0.66)	-0.235413	0.813888	0.52 (0.37-0.68)	-0.811963	0.416813	0.55 (0.42-0.67)
IFN-c	0.190971	0.848548	0.52 (0.35-0.69)	0.762608	0.445697	0.51 (0.20-0.83)	0.0505084	0.959717	0.57 (0.33-0.80)	-1.14	0.254287	0.58 (0.44-0.73)	-0.812486	0.416513	0.60 (0.43-0.77)	-0.764665	0.444471	0.51 (0.35-0.67)	-0.738762	0.460051	0.51 (0.37-0.64)	-1.83892	0.0659264	0.63 (0.49-0.77)	-2.99631	0.00273265	0.67 (0.54-0.80)	-2.73884	0.00616572	0.60 (0.45-0.75)	-2.07302	0.0381707	0.55 (0.42-0.68)
IL-1b	-0.0585545	0.953307	0.53 (0.37-0.68)	-0.350347	0.726078	0.51 (0.28-0.75)	-0.399341	0.689642	0.49 (0.29-0.70)	-0.942489	0.345942	0.54 (0.41-0.68)	-0.585537	0.558187	0.53 (0.36-0.69)	-0.569024	0.56934	0.54 (0.38-0.69)	0.414664	0.678388	0.49 (0.35-0.62)	-0.196592	0.844146	0.50 (0.36-0.65)	-1.74872	0.0803394	0.60 (0.46-0.74)	-0.652342	0.514181	0.55 (0.39-0.71)	-0.132518	0.894575	0.53 (0.40-0.67)
IL-1RA	0.32596	0.744455	0.53 (0.40-0.67)	2.4092	0.0159877	0.68 (0.52-0.84)	2.50026	0.0124102	0.69 (0.56-0.83)	1.68994	0.0910402	0.60 (0.48-0.73)	2.70353	0.00686075	0.66 (0.53-0.80)	1.07854	0.280791	0.60 (0.43-0.76)	3.5365	0.000405464	0.71 (0.60-0.83)	-0.390597	0.696095	0.54 (0.40-0.67)	2.79062	0.00526069	0.65 (0.53-0.77)	1.68139	0.092688	0.61 (0.47-0.75)	-0.514195	0.607116	0.54 (0.42-0.66)
IL-3	-0.0775745	0.938167	0.51 (0.36-0.66)	-0.395913	0.692169	0.55 (0.29-0.81)	-1.00165	0.316514	0.60 (0.39-0.81)	-1.93711	0.0527317	0.62 (0.49-0.76)	-0.376017	0.706904	0.54 (0.38-0.69)	0.166807	0.867522	0.55 (0.41-0.69)	0.555883	0.578291	0.50 (0.37-0.63)	-0.868103	0.385338	0.54 (0.40-0.67)	-2.1603	0.0307496	0.61 (0.48-0.74)	-0.909045	0.363326	0.57 (0.42-0.72)	-1.35497	0.175428	0.58 (0.46-0.71)
IL-5	2.02468	0.0429003	0.49 (0.34-0.65)	4.09054	4.30369e-05	0.70 (0.42-0.99)	3.02994	0.00244601	0.58 (0.36-0.80)	2.08372	0.0371859	0.53 (0.39-0.68)	2.35425	0.0185599	0.57 (0.41-0.74)	2.87607	0.00402666	0.60 (0.41-0.78)	2.07129	0.0383317	0.57 (0.45-0.69)	-1.88608	0.0592835	0.57 (0.44-0.71)	1.14712	0.251334	0.52 (0.40-0.65)	0.950683	0.341765	0.54 (0.40-0.67)	1.72151	0.0851579	0.55 (0.42-0.67)
IL-6	3.88751	0.000101276	0.66 (0.52-0.79)	4.40725	1.0469e-05	0.84 (0.73-0.96)	4.25165	2.12201e-05	0.76 (0.59-0.92)	5.07247	3.92684e-07	0.73 (0.60-0.86)	5.97741	2.26712e-09	0.79 (0.66-0.92)	3.64277	0.000269719	0.59 (0.42-0.76)	6.25785	3.90333e-10	0.80 (0.70-0.89)	-0.567088	0.570654	0.62 (0.49-0.75)	6.23284	4.58063e-10	0.78 (0.68-0.88)	4.99655	5.83657e-07	0.76 (0.65-0.87)	2.53978	0.0110923	0.56 (0.44-0.69)
IL-7	0.238072	0.811825	0.52 (0.37-0.66)	1.31437	0.188722	0.69 (0.50-0.88)	1.36532	0.172152	0.66 (0.51-0.81)	0.613573	0.539498	0.55 (0.42-0.68)	0.437837	0.661504	0.54 (0.38-0.70)	0.50427	0.614072	0.55 (0.40-0.69)	0.825904	0.408858	0.56 (0.43-0.68)	-1.53584	0.124577	0.62 (0.48-0.76)	-0.834159	0.404191	0.56 (0.43-0.69)	-0.120857	0.903804	0.49 (0.35-0.63)	-0.208224	0.835054	0.52 (0.39-0.65)
IL-8	-0.265021	0.790993	0.59 (0.46-0.73)	1.03226	0.30195	0.71 (0.45-0.97)	0.462069	0.644032	0.63 (0.44-0.83)	1.41373	0.157442	0.64 (0.49-0.78)	0.300446	0.763837	0.60 (0.44-0.76)	-1.0021	0.316294	0.56 (0.42-0.70)	0.28484	0.775767	0.63 (0.50-0.75)	-2.41877	0.0155732	0.59 (0.46-0.72)	-0.0794452	0.936679	0.55 (0.43-0.68)	-0.381715	0.702672	0.57 (0.44-0.71)	-2.62968	0.00854641	0.59 (0.46-0.71)
IL-10	2.90302	0.00369588	0.61 (0.46-0.76)	3.9995	6.34756e-05	0.80 (0.63-0.97)	4.03414	5.48015e-05	0.76 (0.61-0.91)	3.30076	0.000964225	0.71 (0.59-0.83)	1.63347	0.102371	0.56 (0.40-0.73)	-1.56097	0.11853	0.57 (0.41-0.72)	4.42422	9.67893e-06	0.75 (0.64-0.86)	1.17018	0.241928	0.53 (0.39-0.67)	2.71851	0.00655772	0.66 (0.53-0.78)	2.07263	0.0382071	0.65 (0.51-0.80)	0.712092	0.476408	0.48 (0.35-0.61)
IL-12 p40	-0.0455251	0.963689	0.48 (0.33-0.64)	-0.860251	0.389651	0.58 (0.37-0.78)	-1.519	0.128763	0.62 (0.44-0.79)	-1.74172	0.0815578	0.41 (0.28-0.54)	-1.75821	0.0787116	0.61 (0.48-0.75)	-0.500622	0.616637	0.53 (0.37-0.69)	0.370015	0.711371	0.52 (0.39-0.65)	-1.64612	0.0997383	0.59 (0.46-0.73)	-2.59006	0.00959589	0.65 (0.52-0.78)	-1.54841	0.121524	0.61 (0.44-0.77)	-1.28309	0.199461	0.57 (0.45-0.70)
IL-12 p70	-0.315012	0.752753	0.53 (0.37-0.69)	0.0686657	0.945256	0.54 (0.29-0.80)	-0.204243	0.838164	0.51 (0.29-0.73)	-1.89037	0.0587083	0.62 (0.48-0.75)	-1.95916	0.050094	0.64 (0.48-0.80)	-1.30482	0.191953	0.59 (0.45-0.73)	-0.366301	0.71414	0.53 (0.40-0.67)	-1.29404	0.195653	0.56 (0.43-0.70)	-3.51148	0.000445623	0.71 (0.59-0.84)	-2.18021	0.0292421	0.63 (0.48-0.78)	-1.32697	0.184518	0.58 (0.45-0.71)
IL-13	-0.399051	0.689856	0.54 (0.38-0.70)	0.337766	0.735539	0.56 (0.29-0.82)	-0.406699	0.684229	0.47 (0.26-0.69)	-1.86232	0.0625577	0.61 (0.48-0.75)	-1.53157	0.125628	0.60 (0.45-0.76)	-0.932652	0.351	0.57 (0.42-0.72)	-1.19883	0.230594	0.60 (0.47-0.73)	-0.987017	0.323634	0.55 (0.41-0.69)	-3.19899	0.00137908	0.71 (0.59-0.83)	-2.63982	0.00829494	0.68 (0.54-0.83)	-0.778735	0.436136	0.57 (0.44-0.70)
IL-15	2.29449	0.0217622	0.68 (0.54-0.81)	2.11477	0.0344493	0.78 (0.60-0.96)	1.57966	0.114185	0.66 (0.48-0.84)	1.49599	0.134657	0.62 (0.50-0.75)	2.17679	0.0294964	0.70 (0.56-0.83)	0.91185	0.361848	0.61 (0.47-0.74)	2.34543	0.0190052	0.65 (0.53-0.78)	-1.25846	0.208224	0.59 (0.45-0.72)	0.342659	0.731855	0.54 (0.40-0.68)	0.625591	0.531583	0.55 (0.39-0.71)	-0.324616	0.745472	0.50 (0.37-0.63)
IL-18	-0.526837	0.598307	0.57 (0.44-0.70)	0.559509	0.575814	0.44 (0.20-0.67)	0.170619	0.864523	0.58 (0.42-0.74)	0.2035	0.838744	0.57 (0.44-0.69)	0.848263	0.396291	0.59 (0.44-0.73)	-1.37469	0.169228	0.61 (0.45-0.77)	0.424942	0.670879	0.61 (0.48-0.73)	-0.872791	0.382777	0.54 (0.41-0.67)	-0.332067	0.739838	0.49 (0.36-0.61)	0.123517	0.901698	0.56 (0.42-0.69)	0.176108	0.860209	0.62 (0.50-0.75)
IP-10	-1.83085	0.0671237	0.50 (0.37-0.64)	-0.168396	0.866272	0.61 (0.34-0.87)	-0.271341	0.786129	0.66 (0.50-0.83)	3.84596	0.000120082	0.69 (0.57-0.81)	0.233467	0.815399	0.70 (0.57-0.83)	-2.655	0.00793094	0.62 (0.48-0.77)	5.02257	5.09849e-07	0.78 (0.68-0.89)	-1.02606	0.304864	0.60 (0.47-0.74)	6.64886	2.9537e-11	0.78 (0.69-0.88)	5.93546	2.93024e-09	0.77 (0.67-0.87)	-2.86736	0.00413907	0.51 (0.38-0.64)
MCP-1	1.56933	0.11657	0.67 (0.55-0.80)	1.73933	0.0819774	0.81 (0.70-0.93)	1.59078	0.111659	0.72 (0.54-0.89)	1.85971	0.0629272	0.70 (0.58-0.82)	3.85514	0.000115665	0.71 (0.56-0.85)	0.283339	0.776917	0.56 (0.41-0.71)	3.3748	0.000738682	0.68 (0.57-0.80)	1.32052	0.186661	0.60 (0.48-0.73)	5.06077	4.17561e-07	0.78 (0.68-0.88)	4.15093	3.31134e-05	0.75 (0.64-0.86)	-0.449673	0.652946	0.48 (0.35-0.60)
MCP-3	0.880128	0.37879	0.61 (0.45-0.77)	1.64087	0.100824	0.75 (0.57-0.94)	1.23829	0.215608	0.68 (0.51-0.84)	0.0349255	0.972139	0.47 (0.33-0.61)	-0.225407	0.821663	0.51 (0.34-0.67)	0.138964	0.889478	0.46 (0.30-0.62)	-0.0750657	0.940162	0.52 (0.38-0.65)	-1.72707	0.0841542	0.58 (0.44-0.72)	-1.76385	0.0777566	0.58 (0.44-0.71)	-1.49921	0.133819	0.55 (0.40-0.71)	-0.435377	0.663289	0.50 (0.37-0.63)
MDC	-1.33409	0.182176	0.59 (0.46-0.72)	0.0620723	0.950505	0.52 (0.26-0.77)	-1.18423	0.236324	0.63 (0.44-0.81)	-2.54423	0.010952	0.70 (0.56-0.83)	-4.14732	3.36383e-05	0.79 (0.67-0.91)	-1.03694	0.299763	0.58 (0.42-0.75)	-2.23605	0.0253482	0.67 (0.56-0.78)	-2.03234	0.0421193	0.66 (0.53-0.79)	-2.26622	0.0234378	0.68 (0.57-0.79)	-2.21773	0.0265735	0.69 (0.57-0.81)	-1.54043	0.123456	0.60 (0.48-0.72)
MIG	2.73199	0.0062954	0.44 (0.31-0.58)	5.2683	1.37693e-07	0.83 (0.61-1.00)	4.79977	1.58846e-06	0.75 (0.58-0.91)	3.33256	0.000860509	0.65 (0.53-0.78)	6.4089	1.46569e-10	0.72 (0.57-0.86)	-1.09295	0.274414	0.49 (0.34-0.63)	4.94591	7.57885e-07	0.71 (0.60-0.81)	1.19773	0.231021	0.50 (0.37-0.62)	4.78571	1.70387e-06	0.70 (0.59-0.81)	4.63528	3.5646e-06	0.73 (0.62-0.84)	-1.04769	0.294782	0.52 (0.40-0.65)
MIP-1b	-3.38522	0.000711217	0.54 (0.39-0.69)	-1.51352	0.130148	0.74 (0.59-0.90)	-2.5539	0.0106522	0.48 (0.30-0.66)	-3.07705	0.0020906	0.48 (0.34-0.61)	2.48814	0.0128412	0.55 (0.39-0.71)	-1.69516	0.0900455	0.55 (0.41-0.70)	0.927915	0.353451	0.51 (0.38-0.63)	-3.53063	0.000414577	0.54 (0.41-0.67)	-5.99316	2.05801e-09	0.59 (0.47-0.72)	-0.209443	0.834102	0.48 (0.34-0.63)	0.0787645	0.93722	0.52 (0.40-0.65)
TGF-a	-0.421314	0.673526	0.50 (0.35-0.64)	0.046656	0.962787	0.52 (0.27-0.77)	-0.243291	0.80778	0.50 (0.32-0.69)	-0.73764	0.460733	0.53 (0.38-0.67)	-1.3268	0.184574	0.57 (0.42-0.72)	-0.851733	0.394362	0.55 (0.39-0.71)	-0.805055	0.420788	0.51 (0.37-0.64)	-1.7567	0.0789695	0.57 (0.43-0.71)	-2.52695	0.0115057	0.62 (0.49-0.75)	-2.24897	0.0245144	0.58 (0.43-0.72)	-2.11892	0.0340974	0.62 (0.50-0.75)
TNF-a	1.17091	0.241635	0.56 (0.42-0.70)	2.52788	0.0114753	0.75 (0.52-0.98)	1.56083	0.118565	0.59 (0.40-0.79)	1.04448	0.296263	0.45 (0.31-0.59)	0.711485	0.476784	0.46 (0.32-0.61)	-0.104185	0.917023	0.53 (0.38-0.68)	1.94559	0.0517046	0.63 (0.51-0.76)	-1.17981	0.238074	0.59 (0.46-0.72)	0.808355	0.418886	0.58 (0.45-0.71)	0.435131	0.663468	0.56 (0.41-0.71)	-0.86496	0.387061	0.58 (0.45-0.70)
TNF-b	1.84649	0.064821	0.54 (0.38-0.70)	3.40793	0.000654579	0.74 (0.52-0.97)	2.64625	0.00813901	0.59 (0.37-0.81)	1.58417	0.113155	0.49 (0.34-0.65)	-0.278045	0.780978	0.57 (0.40-0.74)	1.15752	0.247059	0.50 (0.34-0.66)	0.738016	0.460505	0.53 (0.40-0.66)	-0.629938	0.528735	0.54 (0.39-0.69)	-0.15581	0.876183	0.58 (0.45-0.71)	-0.293772	0.768932	0.54 (0.39-0.68)	1.16753	0.242998	0.49 (0.36-0.62)
VEGF	0.262599	0.792859	0.51 (0.38-0.65)	2.20146	0.0277036	0.76 (0.59-0.93)	1.35272	0.176144	0.60 (0.43-0.77)	0.747874	0.454536	0.57 (0.44-0.69)	0.595965	0.551199	0.46 (0.32-0.61)	0.487702	0.625761	0.55 (0.39-0.70)	1.44974	0.147131	0.58 (0.45-0.70)	-0.289054	0.77254	0.56 (0.42-0.69)	0.271788	0.785785	0.52 (0.40-0.65)	1.17823	0.238707	0.55 (0.41-0.69)	-0.609881	0.54194	0.47 (0.35-0.60)
