# Supplementary material for: Characterization of upper airway microbiome across severity of COVID-19 during hospitalization and treatment
Source: Front Cell Infect Microbiol. 2023 Jul 4;13:1205401. doi: 10.3389/fcimb.2023.1205401 (PMC10352853; doi:10.3389/fcimb.2023.1205401)
Supplement: Supplementary file 12 [file Table_5.xlsx]

## Sheet: Table S5
			10	11	12	13	14	15	16	17	18	19	20	21	22	23	24	25	26	27	28	29	30	31	32	33	34	35	36	37	38	39	40	41
	mean		sCD40L	EGF	Eotaxin	FGF.2	FLT.3L	Fractalkine	GROa	IFNa2	IFNg	IL.1b	IL.1RA	IL.3	IL.5	IL.6	IL.7	IL.8	IL.10	IL.12p40	IL.12p70	IL.13	IL.15	IL.18	IP.10	MCP.1	MCP.3	MDC	MIG	MIP.1b	TGFa	TNFa	TNFb	VEGF.A
14	0.000500023	D_0__Bacteria;D_1__Actinobacteria;D_2__Actinomycetia;D_3__Bifidobacteriales;D_4__Bifidobacteriaceae;D_5__Scardovia	0.616949	0.696375	0.913147	0.430797	0.165986	0.0403151	0.0737446	0.182751	0.0663082	0.280338	0.417029	0.352461	0.333296	0.0507019	0.273765	0.888372	0.0903488	0.129185	0.125451	0.331438	0.0643414	0.786644	0.893394	0.0428683	0.640711	0.413817	0.607174	0.0888274	0.346151	0.44418	0.705218	0.319505
73	8.27619e-06	D_0__Bacteria;D_1__Chloroflexi;D_2__Anaerolineae;D_3__Anaerolineales;D_4__Anaerolineaceae;D_5__Flexilinea	NA	NA	NA	NA	NA	NA	NA	NA	NA	NA	NA	NA	NA	NA	NA	NA	NA	NA	NA	NA	NA	NA	NA	NA	NA	NA	NA	NA	NA	NA	NA	NA
86	0.000241942	D_0__Bacteria;D_1__Firmicutes;D_2__Bacilli;D_3__Lactobacillales;D_4__Enterococcaceae;D_5__Enterococcus	0.237402	0.459127	0.584073	0.776407	0.678206	0.386304	0.491235	0.15398	0.781336	0.990391	0.690326	0.695846	0.335892	0.974793	0.666115	0.0670025	0.648792	0.0886088	0.971915	0.694893	0.667557	0.0186986	0.0333163	0.54854	0.0807861	0.117924	0.99899	0.574582	0.103952	0.624346	0.99865	0.70303
88	0.000103982	D_0__Bacteria;D_1__Firmicutes;D_2__Bacilli;D_3__Lactobacillales;D_4__Lactobacillaceae;D_5__Lacticaseibacillus	0.499471	0.660113	0.111666	0.580021	0.739983	0.210605	0.337682	0.419626	0.199862	0.377082	0.59377	0.667673	0.951666	0.284034	0.344826	0.0868943	0.127465	0.247433	0.336543	0.711784	0.109075	0.140791	0.344966	0.200694	0.877634	0.21689	0.110951	0.177196	1	0.886234	0.893652	0.190463
91	0.000922831	D_0__Bacteria;D_1__Firmicutes;D_2__Bacilli;D_3__Lactobacillales;D_4__Lactobacillaceae;D_5__Limosilactobacillus	0.115116	0.139776	0.0962898	0.0424343	0.624919	0.104533	0.451955	0.221487	0.0817517	0.224427	0.108867	0.0455522	0.345616	0.00273252	0.755909	0.277798	0.380846	0.0706648	0.0765577	0.0532577	0.813056	0.381545	0.123472	0.0207276	0.28254	0.0165605	0.0553415	0.185833	0.214919	0.406332	0.0558538	0.442002
97	2.10661e-05	D_0__Bacteria;D_1__Firmicutes;D_2__Clostridia;D_3__Eubacteriales;D_4__;D_5__Natranaerovirga	NA	NA	NA	NA	NA	NA	NA	NA	NA	NA	NA	NA	NA	NA	NA	NA	NA	NA	NA	NA	NA	NA	NA	NA	NA	NA	NA	NA	NA	NA	NA	NA
130	2.51939e-06	D_0__Bacteria;D_1__Firmicutes;D_2__Negativicutes;D_3__Acidaminococcales;D_4__Acidaminococcaceae;D_5__Acidaminococcus	0.499471	0.660113	0.111666	0.580021	0.739983	0.210605	0.337682	0.419626	0.199862	0.377082	0.59377	0.667673	0.951666	0.284034	0.344826	0.0868943	0.127465	0.247433	0.336543	0.711784	0.109075	0.140791	0.344966	0.200694	0.877634	0.21689	0.110951	0.177196	1	0.886234	0.893652	0.190463
151	0.00102947	D_0__Bacteria;D_1__Fusobacteria;D_2__Fusobacteriia;D_3__Fusobacteriales;D_4__Leptotrichiaceae;D_5__Sneathia	0.367368	0.19941	0.722301	0.234183	0.75478	NA	0.163508	0.20114	0.328774	0.147678	0.384064	0.109425	0.543974	0.134514	0.462992	0.378571	0.152186	0.515671	0.0872759	0.12005	0.483676	0.33768	NA	0.110954	0.467184	0.357884	0.174481	0.242295	0.82363	0.461135	0.110625	0.152826
227	0.000125053	D_0__Bacteria;D_1__Proteobacteria;D_2__Gammaproteobacteria;D_3__Enterobacterales;D_4__Enterobacteriaceae;D_5__Cedecea	0.499471	0.660113	0.111666	0.580021	0.739983	0.210605	0.337682	0.419626	0.199862	0.377082	0.59377	0.667673	0.951666	0.284034	0.344826	0.0868943	0.127465	0.247433	0.336543	0.711784	0.109075	0.140791	0.344966	0.200694	0.877634	0.21689	0.110951	0.177196	1	0.886234	0.893652	0.190463
233	3.43553e-06	D_0__Bacteria;D_1__Proteobacteria;D_2__Gammaproteobacteria;D_3__Enterobacterales;D_4__Enterobacteriaceae;D_5__Salmonella	0.499471	0.660113	0.111666	0.580021	0.739983	0.210605	0.337682	0.419626	0.199862	0.377082	0.59377	0.667673	0.951666	0.284034	0.344826	0.0868943	0.127465	0.247433	0.336543	0.711784	0.109075	0.140791	0.344966	0.200694	0.877634	0.21689	0.110951	0.177196	1	0.886234	0.893652	0.190463
236	0.000561823	D_0__Bacteria;D_1__Proteobacteria;D_2__Gammaproteobacteria;D_3__Enterobacterales;D_4__Yersiniaceae;D_5__Serratia	0.499471	0.660113	0.111666	0.580021	0.739983	0.210605	0.337682	0.419626	0.199862	0.377082	0.59377	0.667673	0.951666	0.284034	0.344826	0.0868943	0.127465	0.247433	0.336543	0.711784	0.109075	0.140791	0.344966	0.200694	0.877634	0.21689	0.110951	0.177196	1	0.886234	0.893652	0.190463
240	2.20229e-05	D_0__Bacteria;D_1__Proteobacteria;D_2__Gammaproteobacteria;D_3__Moraxellales;D_4__Moraxellaceae;D_5__Alkanindiges	NA	NA	NA	NA	NA	NA	NA	NA	NA	NA	NA	NA	NA	NA	NA	NA	NA	NA	NA	NA	NA	NA	NA	NA	NA	NA	NA	NA	NA	NA	NA	NA
248	0.0107653	D_0__Bacteria;D_1__Proteobacteria;D_2__Gammaproteobacteria;D_3__Pseudomonadales;D_4__Pseudomonadaceae;D_5__Pseudomonas	0.257815	0.312716	0.165243	0.982744	0.608528	0.179614	0.516581	0.534533	0.493104	0.901488	0.74586	0.725677	0.305286	0.35468	0.449743	0.925011	0.667025	0.408747	0.419903	0.0484878	0.85699	0.576105	0.35426	0.944442	0.308823	0.169894	0.981303	0.536334	0.49286	0.199779	0.278271	0.346468
251	0.00468302	D_0__Bacteria;D_1__Proteobacteria;D_2__Gammaproteobacteria;D_3__Xanthomonadales;D_4__Xanthomonadaceae;D_5__Stenotrophomonas	0.210356	0.721901	0.219024	0.707433	0.799686	0.11786	0.299504	0.159222	0.377214	0.609738	0.580146	0.281596	0.0947563	0.83419	0.274545	0.270412	0.455531	0.389469	0.226648	0.161752	0.444686	0.544791	0.489151	0.462709	0.163151	0.202518	0.816856	0.663938	0.138442	0.122576	0.0872843	0.152826
258	0.00838617	D_0__Bacteria;D_1__Tenericutes;D_2__;D_3__Mycoplasmoidales;D_4__Metamycoplasmataceae;D_5__Metamycoplasma	0.317824	0.519391	0.520475	0.579556	0.0515676	0.0420519	0.12778	0.0406143	0.97242	0.0851921	0.409953	0.204274	0.292416	0.602999	0.0861979	0.770374	0.91591	0.0138626	0.0457	0.365216	0.906623	0.802602	0.727378	0.309307	0.92801	0.862761	0.770153	0.768688	0.809018	0.955942	0.456093	0.489582
43	0.0265042	D_0__Bacteria;D_1__Bacteroidetes;D_2__Bacteroidia;D_3__Bacteroidales;D_4__Prevotellaceae;D_5__Alloprevotella	0.60348	0.365239	0.286442	0.78208	0.282359	0.248936	0.235301	0.876767	0.0631446	0.704026	0.16377	0.352297	0.246177	0.102775	0.753052	0.270174	0.0338629	0.787582	0.777783	0.383009	0.652088	0.791897	0.111983	0.0390807	0.827761	0.841016	0.515083	0.495601	0.35069	0.596687	0.93934	0.326042
44	0.224637	D_0__Bacteria;D_1__Bacteroidetes;D_2__Bacteroidia;D_3__Bacteroidales;D_4__Prevotellaceae;D_5__Prevotella	0.592056	0.494959	0.857317	0.29727	0.245324	0.165971	0.990547	0.684697	0.625626	0.666688	0.97183	0.724739	0.811293	0.769382	0.744589	0.159192	0.873955	0.527153	0.238188	0.0840422	0.586885	0.0914413	0.731175	0.483403	0.250839	0.90995	0.684093	0.183243	0.582379	0.434353	0.554815	0.981621
104	0.00129479	D_0__Bacteria;D_1__Firmicutes;D_2__Clostridia;D_3__Eubacteriales;D_4__Eubacteriales_Family_XIII__Incertae_Sedis;D_5__Aminipila	0.393601	0.417979	0.791874	0.437485	0.094598	0.851313	0.110723	0.194235	0.951067	0.869324	0.14171	0.88365	0.0599731	0.00305178	0.108951	0.783013	0.0307429	0.034597	0.784772	0.456147	0.00830065	0.267547	0.338936	0.0685754	0.342616	0.577406	0.0123589	0.304867	0.687084	0.0501756	0.114983	0.242386
109	0.00523385	D_0__Bacteria;D_1__Firmicutes;D_2__Clostridia;D_3__Eubacteriales;D_4__Lachnospiraceae;D_5__Butyrivibrio	0.280549	0.0402712	0.520727	0.318543	0.769973	0.996049	0.340852	0.71341	0.0240018	0.218617	0.664947	0.273531	0.500279	0.977183	0.18807	0.104793	0.960577	0.376568	0.0515085	0.181387	0.665637	0.815811	0.354304	0.117228	0.0876163	0.100836	0.466774	0.363546	0.0174552	0.629044	0.123375	0.518747
111	0.00379975	D_0__Bacteria;D_1__Firmicutes;D_2__Clostridia;D_3__Eubacteriales;D_4__Lachnospiraceae;D_5__Hespellia	0.69246	0.892295	0.614119	0.605388	0.455352	0.0250296	0.513419	0.312751	0.873429	0.461547	0.629333	0.143522	0.744099	0.20426	0.99897	0.856529	0.161309	0.931849	0.771134	0.4206	0.0383073	0.589511	0.268861	0.473817	0.169187	0.848849	0.287229	0.995131	0.565684	0.129911	0.608323	0.949715
113	0.00507678	D_0__Bacteria;D_1__Firmicutes;D_2__Clostridia;D_3__Eubacteriales;D_4__Lachnospiraceae;D_5__Lachnoanaerobaculum	0.732526	0.822067	0.859571	0.950012	0.213864	0.627963	0.5661	0.179969	0.163667	0.734385	0.638329	0.528404	0.395824	0.149464	0.78657	0.818445	0.529655	0.695312	0.555027	0.833425	0.6417	0.808366	0.0613239	0.329159	0.561418	0.701772	0.00992314	0.538815	0.491279	0.40495	0.723873	0.499152
115	0.00548897	D_0__Bacteria;D_1__Firmicutes;D_2__Clostridia;D_3__Eubacteriales;D_4__Lachnospiraceae;D_5__Oribacterium	0.416677	0.531599	0.247636	0.543721	0.364655	0.292929	0.782285	0.551656	0.341593	0.240715	0.607001	0.346213	0.579299	0.881499	0.196077	0.730848	0.9991	0.238287	0.349055	0.47732	0.0851402	0.308799	0.700715	0.990291	0.361899	0.307216	0.258871	0.814901	0.583113	0.172718	0.891023	0.824718
129	0.00214635	D_0__Bacteria;D_1__Firmicutes;D_2__Erysipelotrichia;D_3__Erysipelotrichales;D_4__Erysipelotrichaceae;D_5__Solobacterium	0.817955	0.665612	0.921033	0.26334	0.457823	0.63252	0.413294	0.173106	0.79262	0.060039	0.381198	0.916147	0.221844	0.61125	0.923783	0.378346	0.996402	0.852073	0.114682	0.20533	0.0634287	0.79233	0.837476	0.415715	0.172543	0.183683	0.650498	0.789109	0.649681	0.602611	0.378745	0.93407
131	0.00525381	D_0__Bacteria;D_1__Firmicutes;D_2__Negativicutes;D_3__Selenomonadales;D_4__Selenomonadaceae;D_5__Centipeda	0.496043	0.306072	0.868253	0.936424	0.757937	0.971582	0.804123	0.474672	0.177615	0.560485	0.740403	0.310945	0.613444	0.774364	0.36702	0.138262	0.734367	0.26361	0.594091	0.383641	0.907925	0.757479	0.725405	0.146789	0.524697	0.718494	0.253797	0.638893	0.166343	0.839925	0.346177	0.930707
148	0.0160167	D_0__Bacteria;D_1__Fusobacteria;D_2__Fusobacteriia;D_3__Fusobacteriales;D_4__Leptotrichiaceae;D_5__Leptotrichia	0.411359	0.814102	0.81357	0.974809	0.253122	0.782866	0.714086	0.464695	0.185691	0.724436	0.0711674	0.872283	0.589241	0.160437	0.831099	0.129387	0.786308	0.670442	0.626882	0.672807	0.526792	0.959188	0.424439	0.623727	0.324729	0.399335	0.2669	0.876826	0.500174	0.422622	0.671499	0.157895
1	0	D_0__Bacteria;D_1__Acidobacteria;D_2__Blastocatellia;D_3__Blastocatellales;D_4__Blastocatellaceae;D_5__	NA	NA	NA	NA	NA	NA	NA	NA	NA	NA	NA	NA	NA	NA	NA	NA	NA	NA	NA	NA	NA	NA	NA	NA	NA	NA	NA	NA	NA	NA	NA	NA
2	0	D_0__Bacteria;D_1__Acidobacteria;D_2__Blastocatellia;D_3__Blastocatellales;D_4__Blastocatellaceae;D_5__Blastocatella	NA	NA	NA	NA	NA	NA	NA	NA	NA	NA	NA	NA	NA	NA	NA	NA	NA	NA	NA	NA	NA	NA	NA	NA	NA	NA	NA	NA	NA	NA	NA	NA
3	4.91743e-05	D_0__Bacteria;D_1__Actinobacteria;D_2__Acidimicrobiia;D_3__Acidimicrobiales;D_4__Iamiaceae;D_5__Aquihabitans	0.448779	0.230802	0.968514	0.242137	0.368197	0.257357	0.845267	0.317639	0.798739	0.191589	0.59377	0.464957	0.148851	0.293651	0.615096	0.346767	0.60335	0.230512	0.336543	0.265977	0.233228	0.281518	0.171207	0.150877	0.354254	0.337692	0.757455	0.527146	0.43448	0.967395	0.546988	0.722301
4	2.28346e-06	D_0__Bacteria;D_1__Actinobacteria;D_2__Acidimicrobiia;D_3__Acidimicrobiales;D_4__Ilumatobacteraceae;D_5__Ilumatobacter	0.499471	0.389762	0.952785	0.405988	0.299457	0.480221	0.13037	0.099742	NA	0.253849	0.121008	NA	0.282556	0.206907	0.108742	0.0868943	NA	0.103973	NA	NA	0.179361	0.102614	0.660117	0.0943444	0.0872725	0.140801	0.129744	0.722275	0.928971	0.112771	0.371551	0.384112
5	0.00399437	D_0__Bacteria;D_1__Actinobacteria;D_2__Actinomycetia;D_3__Actinomycetales;D_4__Actinomycetaceae;D_5__Actinomyces	0.164694	0.748357	0.620197	0.433923	0.121062	0.119233	0.357474	0.366868	0.236998	0.651631	0.56295	0.151652	0.100938	0.642266	0.249476	0.790534	0.915225	0.083204	0.867971	0.276296	0.0883032	0.789421	0.762348	0.551717	0.478583	0.811472	0.215599	0.163334	0.329253	0.808097	0.895618	0.71546
6	1.77749e-05	D_0__Bacteria;D_1__Actinobacteria;D_2__Actinomycetia;D_3__Actinomycetales;D_4__Actinomycetaceae;D_5__Fannyhessea	NA	NA	NA	NA	NA	NA	NA	NA	NA	NA	NA	NA	NA	NA	NA	NA	NA	NA	NA	NA	NA	NA	NA	NA	NA	NA	NA	NA	NA	NA	NA	NA
7	0.000291561	D_0__Bacteria;D_1__Actinobacteria;D_2__Actinomycetia;D_3__Actinomycetales;D_4__Actinomycetaceae;D_5__Mobiluncus	0.827061	0.733018	0.521677	0.410642	0.739311	0.867555	0.537034	0.651125	0.133429	0.574077	0.764845	0.247035	0.520788	0.439187	0.980207	0.889135	0.128251	0.743529	0.712351	0.317296	0.932024	0.793279	0.941232	0.0498371	0.640668	0.66453	0.787735	0.250171	0.972228	0.46139	0.931331	0.970945
8	0.000190912	D_0__Bacteria;D_1__Actinobacteria;D_2__Actinomycetia;D_3__Actinomycetales;D_4__Actinomycetaceae;D_5__Peptidiphaga	0.147164	0.824627	0.225269	0.0145963	0.0775145	0.169139	0.191446	0.0408031	0.0801152	0.0211885	0.655241	0.0875131	0.0847755	0.305687	0.412766	0.94523	0.496501	0.0195918	0.197803	0.0783657	0.0285617	0.618585	0.953215	0.557542	0.100084	0.504558	0.0235421	0.0143121	0.187957	0.0244584	0.0431551	0.694401
9	0.0098026	D_0__Bacteria;D_1__Actinobacteria;D_2__Actinomycetia;D_3__Actinomycetales;D_4__Actinomycetaceae;D_5__Schaalia	0.0691704	0.372108	0.281386	0.451382	0.206492	0.0322726	0.35094	0.383181	0.349336	0.843477	0.0832111	0.909545	0.305349	0.0288377	0.627301	0.737401	0.35139	0.180939	0.474354	0.575458	0.740104	0.052612	0.0329175	0.0980492	0.530392	0.48411	0.687479	0.719296	0.525761	0.921437	0.381581	0.588752
10	0.000165575	D_0__Bacteria;D_1__Actinobacteria;D_2__Actinomycetia;D_3__Bifidobacteriales;D_4__Bifidobacteriaceae;D_5__Alloscardovia	0.488038	0.660113	0.0178905	0.128885	0.461276	0.108279	0.612662	0.419626	0.199862	0.377082	0.519395	0.667673	0.424932	0.149875	0.344826	0.0225609	0.729682	0.056032	0.336543	0.711784	0.744527	0.177691	0.267434	0.07623	0.877634	0.0405801	0.0606763	0.743417	1	0.378428	0.893652	0.631579
11	0.00015243	D_0__Bacteria;D_1__Actinobacteria;D_2__Actinomycetia;D_3__Bifidobacteriales;D_4__Bifidobacteriaceae;D_5__Bifidobacterium	0.42924	0.704999	0.0706728	0.453925	0.672602	0.689483	0.402033	0.841206	0.443476	0.390933	0.628099	0.376464	0.956312	0.555116	0.37938	0.38374	0.526848	0.467077	0.447895	0.828001	0.383787	0.907596	0.808854	0.316061	0.877634	0.72476	0.0445672	0.241593	0.704677	0.682569	0.858523	0.688451
12	0	D_0__Bacteria;D_1__Actinobacteria;D_2__Actinomycetia;D_3__Bifidobacteriales;D_4__Bifidobacteriaceae;D_5__Gardnerella	NA	NA	NA	NA	NA	NA	NA	NA	NA	NA	NA	NA	NA	NA	NA	NA	NA	NA	NA	NA	NA	NA	NA	NA	NA	NA	NA	NA	NA	NA	NA	NA
13	0	D_0__Bacteria;D_1__Actinobacteria;D_2__Actinomycetia;D_3__Bifidobacteriales;D_4__Bifidobacteriaceae;D_5__Parascardovia	NA	NA	NA	NA	NA	NA	NA	NA	NA	NA	NA	NA	NA	NA	NA	NA	NA	NA	NA	NA	NA	NA	NA	NA	NA	NA	NA	NA	NA	NA	NA	NA
15	0.0274526	D_0__Bacteria;D_1__Actinobacteria;D_2__Actinomycetia;D_3__Corynebacteriales;D_4__Corynebacteriaceae;D_5__Corynebacterium	0.0209655	0.143643	0.292514	0.487147	0.146094	0.0556991	0.333146	0.935314	0.0470867	0.451546	0.544927	0.503461	0.788321	0.383972	0.155052	0.402696	0.963877	0.0278363	0.0880879	0.396007	0.455891	0.379082	0.028355	0.0391784	0.492815	0.670331	0.671898	0.0836446	0.875782	0.291527	0.180592	0.242497
16	0.00157004	D_0__Bacteria;D_1__Actinobacteria;D_2__Actinomycetia;D_3__Corynebacteriales;D_4__Lawsonellaceae;D_5__Lawsonella	0.382474	0.176694	0.944378	0.507174	0.828668	0.23959	0.662813	0.215997	0.0132914	0.462532	0.0646316	0.643562	0.723497	1.42749e-05	0.564223	0.167066	0.0212866	0.236019	0.941483	0.561283	0.0476392	0.569657	0.235821	0.108555	0.158561	0.00846477	0.0208614	0.153798	0.481696	0.0634522	0.13097	0.184397
17	5.35926e-06	D_0__Bacteria;D_1__Actinobacteria;D_2__Actinomycetia;D_3__Corynebacteriales;D_4__Mycobacteriaceae;D_5__Mycolicibacterium	0.918613	0.983303	0.452513	0.751996	0.584433	0.760007	0.247752	0.20114	0.676387	0.416095	0.11163	0.244583	0.351409	0.265435	0.230671	0.346767	0.116314	0.916607	0.789142	0.760962	0.32819	0.163506	0.104194	0.511255	0.523029	0.231968	0.162359	0.85899	0.532118	0.461135	0.623748	0.141606
18	0	D_0__Bacteria;D_1__Actinobacteria;D_2__Actinomycetia;D_3__Geodermatophilales;D_4__Geodermatophilaceae;D_5__Blastococcus	NA	NA	NA	NA	NA	NA	NA	NA	NA	NA	NA	NA	NA	NA	NA	NA	NA	NA	NA	NA	NA	NA	NA	NA	NA	NA	NA	NA	NA	NA	NA	NA
19	4.43503e-06	D_0__Bacteria;D_1__Actinobacteria;D_2__Actinomycetia;D_3__Micrococcales;D_4__Brevibacteriaceae;D_5__Brevibacterium	NA	NA	NA	NA	NA	NA	NA	NA	NA	NA	NA	NA	NA	NA	NA	NA	NA	NA	NA	NA	NA	NA	NA	NA	NA	NA	NA	NA	NA	NA	NA	NA
20	0	D_0__Bacteria;D_1__Actinobacteria;D_2__Actinomycetia;D_3__Micrococcales;D_4__Dermabacteraceae;D_5__Dermabacter	NA	NA	NA	NA	NA	NA	NA	NA	NA	NA	NA	NA	NA	NA	NA	NA	NA	NA	NA	NA	NA	NA	NA	NA	NA	NA	NA	NA	NA	NA	NA	NA
21	0	D_0__Bacteria;D_1__Actinobacteria;D_2__Actinomycetia;D_3__Micrococcales;D_4__Dermacoccaceae;D_5__Branchiibius	NA	NA	NA	NA	NA	NA	NA	NA	NA	NA	NA	NA	NA	NA	NA	NA	NA	NA	NA	NA	NA	NA	NA	NA	NA	NA	NA	NA	NA	NA	NA	NA
22	6.98301e-06	D_0__Bacteria;D_1__Actinobacteria;D_2__Actinomycetia;D_3__Micrococcales;D_4__Microbacteriaceae;D_5__Candidatus.Planktoluna	NA	NA	NA	NA	NA	NA	NA	NA	NA	NA	NA	NA	NA	NA	NA	NA	NA	NA	NA	NA	NA	NA	NA	NA	NA	NA	NA	NA	NA	NA	NA	NA
23	3.43759e-05	D_0__Bacteria;D_1__Actinobacteria;D_2__Actinomycetia;D_3__Micrococcales;D_4__Microbacteriaceae;D_5__Leifsonia	NA	NA	NA	NA	NA	NA	NA	NA	NA	NA	NA	NA	NA	NA	NA	NA	NA	NA	NA	NA	NA	NA	NA	NA	NA	NA	NA	NA	NA	NA	NA	NA
24	3.8385e-06	D_0__Bacteria;D_1__Actinobacteria;D_2__Actinomycetia;D_3__Micrococcales;D_4__Microbacteriaceae;D_5__Rhodoluna	NA	NA	NA	NA	NA	NA	NA	NA	NA	NA	NA	NA	NA	NA	NA	NA	NA	NA	NA	NA	NA	NA	NA	NA	NA	NA	NA	NA	NA	NA	NA	NA
25	5.51821e-05	D_0__Bacteria;D_1__Actinobacteria;D_2__Actinomycetia;D_3__Micrococcales;D_4__Micrococcaceae;D_5__Micrococcus	0.133058	0.19941	0.234385	0.635365	0.368197	0.689483	0.953317	0.966188	0.457468	0.471577	0.812736	0.813401	0.406471	0.66008	0.303394	0.67485	0.635261	0.75336	0.608025	0.571804	0.610746	0.625415	0.344966	0.295893	0.56701	0.84527	0.969215	0.152786	0.193661	0.638082	0.28302	0.0946066
26	3.60362e-06	D_0__Bacteria;D_1__Actinobacteria;D_2__Actinomycetia;D_3__Micrococcales;D_4__Micrococcaceae;D_5__Paenarthrobacter	NA	NA	NA	NA	NA	NA	NA	NA	NA	NA	NA	NA	NA	NA	NA	NA	NA	NA	NA	NA	NA	NA	NA	NA	NA	NA	NA	NA	NA	NA	NA	NA
27	0.0127858	D_0__Bacteria;D_1__Actinobacteria;D_2__Actinomycetia;D_3__Micrococcales;D_4__Micrococcaceae;D_5__Rothia	0.113002	0.115712	0.799781	0.717723	0.775399	0.19417	0.916819	0.614018	0.838511	0.977417	0.615255	0.493743	0.696813	0.269655	0.303889	0.589996	0.875189	0.899746	0.591259	0.211997	0.0141171	0.689074	0.998822	0.725861	0.522963	0.600124	0.790836	0.583476	0.806273	0.922183	0.856764	0.049696
28	0	D_0__Bacteria;D_1__Actinobacteria;D_2__Actinomycetia;D_3__Micrococcales;D_4__Tropherymataceae;D_5__Tropheryma	NA	NA	NA	NA	NA	NA	NA	NA	NA	NA	NA	NA	NA	NA	NA	NA	NA	NA	NA	NA	NA	NA	NA	NA	NA	NA	NA	NA	NA	NA	NA	NA
29	0.00587374	D_0__Bacteria;D_1__Actinobacteria;D_2__Coriobacteriia;D_3__Coriobacteriales;D_4__Atopobiaceae;D_5__Lancefieldella	0.221539	0.87394	0.357849	0.897471	0.571318	0.102633	0.273172	0.650405	0.187665	0.312013	0.0730002	0.433185	0.487214	0.00324302	0.988064	0.791075	0.171569	0.827865	0.326139	0.27609	0.733879	0.11694	0.0452641	0.0719083	0.674347	0.465515	0.811356	0.573001	0.798815	0.702123	0.253391	0.365342
30	0.000176653	D_0__Bacteria;D_1__Actinobacteria;D_2__Coriobacteriia;D_3__Coriobacteriales;D_4__Atopobiaceae;D_5__Olsenella	0.499471	0.660113	0.111666	0.580021	0.739983	0.210605	0.337682	0.419626	0.199862	0.377082	0.59377	0.667673	0.951666	0.284034	0.344826	0.0868943	0.127465	0.247433	0.336543	0.711784	0.109075	0.140791	0.344966	0.200694	0.877634	0.21689	0.110951	0.177196	1	0.886234	0.893652	0.190463
31	0	D_0__Bacteria;D_1__Actinobacteria;D_2__Coriobacteriia;D_3__Eggerthellales;D_4__Eggerthellaceae;D_5__Adlercreutzia	NA	NA	NA	NA	NA	NA	NA	NA	NA	NA	NA	NA	NA	NA	NA	NA	NA	NA	NA	NA	NA	NA	NA	NA	NA	NA	NA	NA	NA	NA	NA	NA
32	1.59368e-05	D_0__Bacteria;D_1__Actinobacteria;D_2__Coriobacteriia;D_3__Eggerthellales;D_4__Eggerthellaceae;D_5__Cryptobacterium	0.385397	0.00939542	0.717973	0.654951	0.987309	0.602202	0.23066	0.881731	0.586014	0.840833	0.473382	0.269296	0.437475	0.423354	0.0459224	0.671822	0.251836	0.361167	0.859444	0.250024	0.505063	0.596798	0.516518	0.195463	0.816045	0.723614	0.684439	0.583316	0.749816	0.743863	0.902058	0.0844179
33	8.96089e-05	D_0__Bacteria;D_1__Actinobacteria;D_2__Coriobacteriia;D_3__Eggerthellales;D_4__Eggerthellaceae;D_5__Slackia	0.584825	0.870012	0.218309	0.605327	0.467935	0.675646	0.780178	0.74517	0.877722	0.572234	0.180882	0.609288	0.131542	0.0449479	0.0926707	0.681222	0.284094	0.896773	0.66974	0.664913	0.0893681	0.176267	0.188185	0.056535	0.183319	0.964708	0.150912	0.121127	0.103808	0.0728788	0.436511	0.0223628
34	0	D_0__Bacteria;D_1__Actinobacteria;D_2__Thermoleophilia;D_3__Miltoncostaeales;D_4__Miltoncostaeaceae;D_5__Miltoncostaea	NA	NA	NA	NA	NA	NA	NA	NA	NA	NA	NA	NA	NA	NA	NA	NA	NA	NA	NA	NA	NA	NA	NA	NA	NA	NA	NA	NA	NA	NA	NA	NA
35	0.0193603	D_0__Bacteria;D_1__Armatimonadetes;D_2__;D_3__;D_4__;D_5__	0.940879	0.939595	0.258566	0.328688	0.536162	0.290693	0.925693	0.696837	0.124069	0.199884	0.35462	0.215554	0.514352	0.00831561	0.38928	0.647012	0.0480656	0.643229	0.273122	0.193061	0.337661	0.6305	0.661835	0.00184854	0.645227	0.798506	0.288907	0.748948	0.416573	0.689917	0.936996	0.315866
36	0.000140823	D_0__Bacteria;D_1__Bacteroidetes;D_2__Bacteroidia;D_3__Bacteroidales;D_4__Bacteroidaceae;D_5__Bacteroides	0.861519	0.480004	0.403892	0.336887	0.70681	0.423041	0.266291	0.673388	0.863753	0.922917	0.340834	0.345311	0.927507	0.0133972	0.990566	0.998053	0.259235	0.569331	0.263059	0.870302	0.203416	0.83022	0.00499987	0.150133	0.735819	0.541367	0.117058	0.486688	0.96799	0.598873	0.863602	0.466093
37	0.000982917	D_0__Bacteria;D_1__Bacteroidetes;D_2__Bacteroidia;D_3__Bacteroidales;D_4__Bacteroidaceae;D_5__Phocaeicola	0.804206	0.592647	0.737204	0.77826	0.770186	0.998482	0.399228	0.382465	0.519294	0.269293	0.484853	0.989942	1	0.267385	0.655693	0.597655	0.703245	0.126421	0.400416	0.66847	0.119662	0.632094	0.245776	0.884141	0.482019	0.394809	0.474406	0.255562	0.961363	0.146133	0.424959	0.231216
38	0	D_0__Bacteria;D_1__Bacteroidetes;D_2__Bacteroidia;D_3__Bacteroidales;D_4__Muribaculaceae;D_5__	NA	NA	NA	NA	NA	NA	NA	NA	NA	NA	NA	NA	NA	NA	NA	NA	NA	NA	NA	NA	NA	NA	NA	NA	NA	NA	NA	NA	NA	NA	NA	NA
39	2.3092e-06	D_0__Bacteria;D_1__Bacteroidetes;D_2__Bacteroidia;D_3__Bacteroidales;D_4__Odoribacteraceae;D_5__Odoribacter	0.278149	0.065502	0.0470899	0.812667	0.360646	0.541402	0.862643	0.917848	0.140308	0.305973	0.19862	0.147847	0.822051	0.0865234	0.893076	0.0561493	0.175084	0.256206	0.434565	0.521948	0.651891	0.383314	NA	0.0868587	0.855873	0.464032	0.0568485	0.503149	0.979623	0.339085	0.893832	0.0325464
40	0.00134368	D_0__Bacteria;D_1__Bacteroidetes;D_2__Bacteroidia;D_3__Bacteroidales;D_4__Paludibacteraceae;D_5__Paludibacter	0.153933	0.0733043	0.768989	0.198367	0.596381	0.464992	0.712735	0.664346	0.192633	0.0572227	0.226094	0.589689	0.854411	0.0391179	0.30085	0.625409	0.744417	0.943326	0.0561515	0.108264	0.349547	0.201715	0.168905	0.329109	0.0218613	0.509228	0.179214	0.662892	0.0574183	0.79825	0.0979855	0.44979
41	0.00017962	D_0__Bacteria;D_1__Bacteroidetes;D_2__Bacteroidia;D_3__Bacteroidales;D_4__Porphyromonadaceae;D_5__Falsiporphyromonas	0.133798	0.916122	0.679669	0.75411	0.138711	0.365789	0.156902	0.0224031	0.0874367	0.148793	0.979918	NA	0.424932	0.206907	0.0769711	0.555007	NA	0.0241595	0.383678	0.965345	0.0283463	0.235734	0.279499	0.02419	0.018364	0.0530953	0.0399349	0.25661	0.350853	0.0626991	0.232493	0.831329
42	0.0355735	D_0__Bacteria;D_1__Bacteroidetes;D_2__Bacteroidia;D_3__Bacteroidales;D_4__Porphyromonadaceae;D_5__Porphyromonas	0.920365	0.25732	0.214425	0.847907	0.254683	0.149235	0.808773	0.324841	0.160717	0.736119	0.575191	0.627968	0.636319	0.0883981	0.384322	0.579246	0.383617	0.891224	0.312368	0.448224	0.358509	0.188002	0.555203	0.0329544	0.552671	0.680297	0.0998265	0.650562	0.389184	0.567383	0.376164	0.256771
45	0.000308441	D_0__Bacteria;D_1__Bacteroidetes;D_2__Bacteroidia;D_3__Bacteroidales;D_4__Rikenellaceae;D_5__	0.133004	0.251362	0.332081	0.509114	0.234475	0.573668	0.87441	0.0365043	0.766562	0.0661673	0.736338	0.325294	0.869539	0.138155	0.552159	0.52082	0.314932	0.0415528	0.038644	0.59787	0.594273	0.939999	0.470214	0.439535	0.555075	0.550586	0.861913	0.846263	0.3316	0.576064	0.193892	0.414249
46	0.0022592	D_0__Bacteria;D_1__Bacteroidetes;D_2__Bacteroidia;D_3__Bacteroidales;D_4__Tannerellaceae;D_5__Tannerella	0.591988	0.649182	0.474352	0.150908	0.0681659	0.721923	0.907157	0.267756	0.556978	0.179915	0.967582	0.754216	0.0025696	0.898271	0.0395486	0.142875	0.93184	0.0393071	0.178964	0.132628	0.974883	0.241342	0.652737	0.81177	0.288188	0.673369	0.0623177	0.127777	0.980647	0.330496	0.488728	0.668816
47	3.76659e-06	D_0__Bacteria;D_1__Bacteroidetes;D_2__Bacteroidia;D_3__Bacteroidales;D_4__Williamwhitmaniaceae;D_5__	0.436128	0.221216	0.995983	0.634123	0.80158	0.849685	0.50642	0.486727	0.993596	0.808448	0.193391	0.154367	0.623131	0.616107	0.528969	0.00634134	0.429313	0.643552	0.994742	0.245081	0.59977	0.454659	0.110345	0.877444	0.681169	0.00721704	0.802817	0.430283	0.326598	0.449166	0.257881	0.0586227
48	3.66252e-06	D_0__Bacteria;D_1__Bacteroidetes;D_2__Bacteroidia;D_3__Marinilabiliales;D_4__Marinilabiliaceae;D_5__	NA	NA	NA	NA	NA	NA	NA	NA	NA	NA	NA	NA	NA	NA	NA	NA	NA	NA	NA	NA	NA	NA	NA	NA	NA	NA	NA	NA	NA	NA	NA	NA
49	0	D_0__Bacteria;D_1__Bacteroidetes;D_2__Chitinophagia;D_3__Chitinophagales;D_4__Chitinophagaceae;D_5__	NA	NA	NA	NA	NA	NA	NA	NA	NA	NA	NA	NA	NA	NA	NA	NA	NA	NA	NA	NA	NA	NA	NA	NA	NA	NA	NA	NA	NA	NA	NA	NA
50	5.85609e-06	D_0__Bacteria;D_1__Bacteroidetes;D_2__Chitinophagia;D_3__Chitinophagales;D_4__Chitinophagaceae;D_5__Paracnuella	0.682175	0.623428	0.79526	0.325346	0.21807	0.163935	0.0282457	0.246358	0.0587292	0.383897	0.0407642	0.59702	0.540485	0.0712066	0.875579	0.792348	0.348581	0.488358	0.298883	0.211548	0.566268	0.549002	0.730547	0.69796	0.309981	0.569657	0.0956992	0.327756	0.585643	0.245457	0.267873	0.857096
51	0	D_0__Bacteria;D_1__Bacteroidetes;D_2__Chitinophagia;D_3__Chitinophagales;D_4__Chitinophagaceae;D_5__Rurimicrobium	NA	NA	NA	NA	NA	NA	NA	NA	NA	NA	NA	NA	NA	NA	NA	NA	NA	NA	NA	NA	NA	NA	NA	NA	NA	NA	NA	NA	NA	NA	NA	NA
52	4.90138e-06	D_0__Bacteria;D_1__Bacteroidetes;D_2__Chitinophagia;D_3__Chitinophagales;D_4__Chitinophagaceae;D_5__Sediminibacterium	NA	NA	NA	NA	NA	NA	NA	NA	NA	NA	NA	NA	NA	NA	NA	NA	NA	NA	NA	NA	NA	NA	NA	NA	NA	NA	NA	NA	NA	NA	NA	NA
53	5.27813e-05	D_0__Bacteria;D_1__Bacteroidetes;D_2__Cytophagia;D_3__Cytophagales;D_4__;D_5__	0.286258	0.136751	0.265237	0.580021	0.231912	0.17021	0.166223	0.20114	0.443476	0.191589	0.164655	0.253506	0.685998	0.104153	0.529481	0.178638	0.229323	0.247433	0.503235	0.486274	0.140938	0.214255	0.159908	0.081961	0.365894	0.480234	0.0164435	0.284857	0.503156	0.267953	0.893652	0.204387
54	3.56261e-06	D_0__Bacteria;D_1__Bacteroidetes;D_2__Cytophagia;D_3__Cytophagales;D_4__Cytophagaceae;D_5__Aquirufa	0.818279	0.443628	0.783012	0.947367	0.957445	0.163184	0.281034	0.36449	0.552049	0.349056	0.191647	0.790769	0.386776	0.994349	0.826731	0.00398625	0.532768	0.258097	0.804128	0.681531	0.408468	0.0351749	0.380511	0.449474	0.625873	0.145027	0.153786	0.699659	0.305633	0.78645	0.765719	0.306744
55	9.50423e-06	D_0__Bacteria;D_1__Bacteroidetes;D_2__Cytophagia;D_3__Cytophagales;D_4__Cytophagaceae;D_5__Cytophaga	NA	NA	NA	NA	NA	NA	NA	NA	NA	NA	NA	NA	NA	NA	NA	NA	NA	NA	NA	NA	NA	NA	NA	NA	NA	NA	NA	NA	NA	NA	NA	NA
56	0	D_0__Bacteria;D_1__Bacteroidetes;D_2__Cytophagia;D_3__Cytophagales;D_4__Fulvivirgaceae;D_5__Ohtaekwangia	NA	NA	NA	NA	NA	NA	NA	NA	NA	NA	NA	NA	NA	NA	NA	NA	NA	NA	NA	NA	NA	NA	NA	NA	NA	NA	NA	NA	NA	NA	NA	NA
57	0	D_0__Bacteria;D_1__Bacteroidetes;D_2__Cytophagia;D_3__Cytophagales;D_4__Reichenbachiellaceae;D_5__Marinoscillum	NA	NA	NA	NA	NA	NA	NA	NA	NA	NA	NA	NA	NA	NA	NA	NA	NA	NA	NA	NA	NA	NA	NA	NA	NA	NA	NA	NA	NA	NA	NA	NA
58	0.010209	D_0__Bacteria;D_1__Bacteroidetes;D_2__Flavobacteriia;D_3__Flavobacteriales;D_4__Flavobacteriaceae;D_5__Capnocytophaga	0.340616	0.16101	0.246762	0.377793	0.107879	0.408061	0.404757	0.915161	0.968058	0.837576	0.776906	0.314834	0.0569296	0.859476	0.541793	0.601045	0.739203	0.120337	0.653367	0.676032	0.76613	0.703725	0.750347	0.153535	0.947983	0.485263	0.0929806	0.625875	0.684262	0.291122	0.539524	0.205058
59	0.000799403	D_0__Bacteria;D_1__Bacteroidetes;D_2__Flavobacteriia;D_3__Flavobacteriales;D_4__Flavobacteriaceae;D_5__Flavobacterium	0.263435	0.893423	0.599482	0.56074	0.047001	0.38793	0.323069	0.788348	0.744796	0.127933	0.793814	0.181508	0.941394	0.813042	0.735816	0.029993	0.410624	0.928689	0.515662	0.629409	0.187354	0.681784	0.512331	0.125292	0.91202	0.568208	0.0367228	0.196171	0.718699	0.538162	0.564023	0.897834
60	0.000179428	D_0__Bacteria;D_1__Bacteroidetes;D_2__Flavobacteriia;D_3__Flavobacteriales;D_4__Weeksellaceae;D_5__Chryseobacterium	0.522727	0.662457	0.632011	0.154697	0.0505413	0.194753	0.333878	0.130817	0.624284	0.0335866	0.19071	0.395446	0.250731	0.363672	0.112873	0.523324	0.14157	0.509649	0.0849488	0.0676228	0.273865	0.953551	0.244746	0.225173	0.330515	0.229583	0.262208	0.85538	0.0198392	0.239886	0.354202	0.526248
61	1.79206e-06	D_0__Bacteria;D_1__Bacteroidetes;D_2__Flavobacteriia;D_3__Flavobacteriales;D_4__Weeksellaceae;D_5__Cloacibacterium	NA	NA	NA	NA	NA	NA	NA	NA	NA	NA	NA	NA	NA	NA	NA	NA	NA	NA	NA	NA	NA	NA	NA	NA	NA	NA	NA	NA	NA	NA	NA	NA
62	0	D_0__Bacteria;D_1__Bacteroidetes;D_2__Flavobacteriia;D_3__Flavobacteriales;D_4__Weeksellaceae;D_5__Elizabethkingia	NA	NA	NA	NA	NA	NA	NA	NA	NA	NA	NA	NA	NA	NA	NA	NA	NA	NA	NA	NA	NA	NA	NA	NA	NA	NA	NA	NA	NA	NA	NA	NA
63	0.00132352	D_0__Bacteria;D_1__Bacteroidetes;D_2__Flavobacteriia;D_3__Flavobacteriales;D_4__Weeksellaceae;D_5__Kaistella	0.0255581	0.222713	0.900432	0.232745	0.012452	0.122271	0.0260644	0.0579832	0.066606	0.104975	0.591935	0.514687	0.0129414	0.0715522	0.00873653	0.486219	0.10346	0.00427813	0.391743	0.0939029	0.0110232	0.715761	0.0804302	0.121857	0.182774	0.167027	0.0180382	0.372791	0.49276	0.0387002	0.250751	0.0705002
64	0	D_0__Bacteria;D_1__Bacteroidetes;D_2__Saprospiria;D_3__Saprospirales;D_4__Haliscomenobacteraceae;D_5__	NA	NA	NA	NA	NA	NA	NA	NA	NA	NA	NA	NA	NA	NA	NA	NA	NA	NA	NA	NA	NA	NA	NA	NA	NA	NA	NA	NA	NA	NA	NA	NA
65	0.000108708	D_0__Bacteria;D_1__Bacteroidetes;D_2__Saprospiria;D_3__Saprospirales;D_4__Saprospiraceae;D_5__	0.231618	0.451408	0.132787	0.445789	0.300908	0.396788	0.961168	0.486362	0.626318	0.898997	0.165394	0.517157	0.212703	0.795508	0.476626	0.348401	0.515277	0.180329	0.547122	0.993995	0.877104	0.834708	0.538806	0.710477	0.577579	0.987857	0.501504	0.444672	0.55351	0.638036	0.510575	0.550587
66	1.41548e-05	D_0__Bacteria;D_1__Bacteroidetes;D_2__Sphingobacteriia;D_3__Sphingobacteriales;D_4__;D_5__	NA	NA	NA	NA	NA	NA	NA	NA	NA	NA	NA	NA	NA	NA	NA	NA	NA	NA	NA	NA	NA	NA	NA	NA	NA	NA	NA	NA	NA	NA	NA	NA
67	6.65651e-06	D_0__Bacteria;D_1__Bacteroidetes;D_2__Sphingobacteriia;D_3__Sphingobacteriales;D_4__Filobacteriaceae;D_5__Filobacterium	0.918613	0.60052	0.663969	0.17705	0.48169	0.322167	0.68181	0.671467	0.981511	0.32864	0.428948	0.505385	0.613203	0.463071	0.983298	0.645874	0.116314	0.344662	0.138516	0.663755	0.119007	0.625415	0.721904	0.416803	0.414748	0.445868	0.562286	0.204344	0.303612	0.566761	0.347983	0.812754
68	1.57503e-05	D_0__Bacteria;D_1__Bacteroidetes;D_2__Sphingobacteriia;D_3__Sphingobacteriales;D_4__Sphingobacteriaceae;D_5__	0.155961	0.323822	0.527185	0.707433	0.299457	0.572483	0.625416	0.124164	0.0874367	0.377082	0.121008	NA	0.951666	NA	0.378116	0.400721	NA	0.128836	0.383678	0.965345	0.0870547	0.953316	0.28409	0.140011	0.115393	0.21689	0.174481	0.21898	0.226562	0.30528	0.434577	0.250481
69	3.53837e-05	D_0__Bacteria;D_1__Bacteroidetes;D_2__Sphingobacteriia;D_3__Sphingobacteriales;D_4__Sphingobacteriaceae;D_5__Solitalea	0.743609	0.284084	0.47673	0.678251	0.639298	0.760007	0.891343	0.581226	0.944572	0.727943	0.303192	0.547556	0.808394	0.123727	0.966604	0.206278	0.165812	0.769329	0.928984	0.175436	0.297429	0.860575	0.543444	0.394878	0.982453	0.519103	0.787003	0.663938	0.592418	0.806227	0.841056	0.905733
70	4.89056e-06	D_0__Bacteria;D_1__Bacteroidetes;D_2__Sphingobacteriia;D_3__Sphingobacteriales;D_4__Sphingobacteriaceae;D_5__Sphingobacterium	0.18168	0.284084	0.284903	0.190271	0.135467	NA	0.422798	0.259373	NA	NA	0.663937	NA	0.137594	0.293651	0.108742	0.0947138	NA	0.0869173	NA	NA	0.0953978	0.357871	0.630025	0.187257	NA	0.130378	0.150874	0.111632	NA	0.086971	NA	0.0986659
71	1.29557e-05	D_0__Bacteria;D_1__Chlamydiae;D_2__Chlamydiia;D_3__Chlamydiales;D_4__Chlamydiaceae;D_5__Chlamydia	0.292899	0.171203	0.83284	0.44112	0.413036	0.480221	0.43673	0.857551	0.105663	0.834713	0.493077	0.349579	0.635203	0.8462	0.610641	0.614834	0.566734	0.311626	0.928984	0.965345	0.492686	0.852981	0.473866	0.715862	0.440528	0.447186	0.744634	0.405939	0.82363	0.303489	0.577138	0.586978
72	0	D_0__Bacteria;D_1__Chlamydiae;D_2__Chlamydiia;D_3__Parachlamydiales;D_4__Simkaniaceae;D_5__Simkania	NA	NA	NA	NA	NA	NA	NA	NA	NA	NA	NA	NA	NA	NA	NA	NA	NA	NA	NA	NA	NA	NA	NA	NA	NA	NA	NA	NA	NA	NA	NA	NA
74	2.14734e-05	D_0__Bacteria;D_1__Deinococcus-Thermus;D_2__Deinococci;D_3__Deinococcales;D_4__Deinococcaceae;D_5__Deinococcus	0.375365	0.432542	0.810742	0.244336	0.494278	0.760007	0.814936	0.932638	0.676387	0.416095	0.424144	0.244583	0.68301	0.979282	0.758671	0.593933	0.116314	0.192914	0.789142	0.760962	0.612868	0.753108	0.431049	0.629388	0.523029	0.0525368	0.960159	0.205218	0.532118	0.480828	0.623748	0.879448
75	0.0117842	D_0__Bacteria;D_1__Firmicutes;D_2__Bacilli;D_3__Bacillales;D_4__;D_5__Gemella	0.861237	0.0461372	0.27402	0.633219	0.981613	0.639388	0.689249	0.937846	0.717671	0.568981	0.744007	0.557012	0.513005	0.0410945	0.279764	0.18878	0.489261	0.862498	0.554152	0.467412	0.0543167	0.438618	0.427851	0.570956	0.225691	0.181124	0.305247	0.752577	0.961361	0.536217	0.380187	0.316146
76	0	D_0__Bacteria;D_1__Firmicutes;D_2__Bacilli;D_3__Bacillales;D_4__Bacillaceae;D_5__Anoxybacillus	NA	NA	NA	NA	NA	NA	NA	NA	NA	NA	NA	NA	NA	NA	NA	NA	NA	NA	NA	NA	NA	NA	NA	NA	NA	NA	NA	NA	NA	NA	NA	NA
77	6.30378e-05	D_0__Bacteria;D_1__Firmicutes;D_2__Bacilli;D_3__Bacillales;D_4__Bacillaceae;D_5__Bacillus	0.731242	0.747832	0.746374	0.617466	0.733389	0.451333	0.850632	0.678395	0.834758	0.216771	0.654483	0.244583	0.901229	0.32675	0.575749	0.408529	0.504034	0.902099	0.303701	0.571804	0.909592	0.0843801	0.272217	0.930706	0.64394	0.11606	0.778966	0.0993494	0.244401	0.262738	0.380663	0.0884864
78	5.97771e-05	D_0__Bacteria;D_1__Firmicutes;D_2__Bacilli;D_3__Bacillales;D_4__Bacillaceae;D_5__Geobacillus	0.103617	0.113653	0.267318	0.0944629	0.120509	NA	0.140793	0.317639	NA	NA	0.84351	NA	0.282556	0.690724	0.0870258	0.131647	0.946015	0.247433	NA	NA	0.241756	0.146233	0.75351	0.728253	NA	0.140801	0.562286	0.12101	NA	0.155923	0.110625	0.141606
79	1.71585e-05	D_0__Bacteria;D_1__Firmicutes;D_2__Bacilli;D_3__Bacillales;D_4__Bacillaceae;D_5__Neobacillus	0.103617	0.265485	0.131019	0.0867457	0.531826	0.0874798	0.188831	NA	0.0874367	0.530824	NA	0.311685	0.160783	0.113615	0.629926	0.307048	NA	NA	0.0960949	0.0871432	0.119007	0.24775	0.214705	0.394878	0.0872725	0.247763	0.462705	0.111632	0.303612	0.103585	0.151067	0.322332
80	4.03029e-06	D_0__Bacteria;D_1__Firmicutes;D_2__Bacilli;D_3__Bacillales;D_4__Bacillales.Family.X..Incertae.Sedis;D_5__Thermicanus	NA	NA	NA	NA	NA	NA	NA	NA	NA	NA	NA	NA	NA	NA	NA	NA	NA	NA	NA	NA	NA	NA	NA	NA	NA	NA	NA	NA	NA	NA	NA	NA
81	0	D_0__Bacteria;D_1__Firmicutes;D_2__Bacilli;D_3__Bacillales;D_4__Staphylococcaceae;D_5__Aliicoccus	NA	NA	NA	NA	NA	NA	NA	NA	NA	NA	NA	NA	NA	NA	NA	NA	NA	NA	NA	NA	NA	NA	NA	NA	NA	NA	NA	NA	NA	NA	NA	NA
82	0.0194103	D_0__Bacteria;D_1__Firmicutes;D_2__Bacilli;D_3__Bacillales;D_4__Staphylococcaceae;D_5__Staphylococcus	0.000285812	0.10668	0.533293	0.0978009	0.440565	0.00641191	0.217747	0.0362081	0.0146998	0.0680595	0.828224	0.0280495	0.272377	0.50336	0.013815	0.201	0.440424	8.54894e-05	0.0568799	0.164803	0.173366	0.808914	0.615624	0.164303	0.236597	0.410642	0.680226	0.138858	0.260137	0.0240244	0.0591948	0.0682131
83	0.000747164	D_0__Bacteria;D_1__Firmicutes;D_2__Bacilli;D_3__Lactobacillales;D_4__Aerococcaceae;D_5__Abiotrophia	0.802487	0.344886	0.268479	0.573623	0.714171	0.816808	0.348383	0.597952	0.795808	0.111734	0.846969	0.514079	0.691996	0.462905	0.126293	0.834396	0.14037	0.556716	0.0923811	0.445837	0.226964	0.159333	0.965895	0.772865	0.564799	0.620603	0.315789	0.972952	0.484648	0.178918	0.61591	0.612389
84	0.00352664	D_0__Bacteria;D_1__Firmicutes;D_2__Bacilli;D_3__Lactobacillales;D_4__Carnobacteriaceae;D_5__Dolosigranulum	0.65689	0.27218	0.808118	0.521186	0.387435	0.497972	0.876206	0.827629	0.550774	0.571897	0.703044	0.879158	0.947176	0.657168	0.481374	0.354995	0.88075	0.735798	0.268137	0.285325	0.887396	0.0102855	0.0405563	0.344916	0.741297	0.718631	0.890775	0.290366	0.684959	0.617578	0.741452	0.301617
85	0.00878987	D_0__Bacteria;D_1__Firmicutes;D_2__Bacilli;D_3__Lactobacillales;D_4__Carnobacteriaceae;D_5__Granulicatella	0.146629	0.070317	0.0930089	0.208901	0.843447	0.781766	0.139638	0.68935	0.0580368	0.467427	0.246894	0.466608	0.886148	0.626674	0.417725	0.890863	0.930224	0.694123	0.514067	0.534039	0.0690886	0.991198	0.942306	0.554991	0.928991	0.634605	0.521297	0.454843	0.451317	0.299795	0.974217	0.601438
87	0	D_0__Bacteria;D_1__Firmicutes;D_2__Bacilli;D_3__Lactobacillales;D_4__Enterococcaceae;D_5__Vagococcus	NA	NA	NA	NA	NA	NA	NA	NA	NA	NA	NA	NA	NA	NA	NA	NA	NA	NA	NA	NA	NA	NA	NA	NA	NA	NA	NA	NA	NA	NA	NA	NA
89	0.000358436	D_0__Bacteria;D_1__Firmicutes;D_2__Bacilli;D_3__Lactobacillales;D_4__Lactobacillaceae;D_5__Lactobacillus	0.943984	0.482691	0.0660402	0.64553	0.206297	0.163793	0.291588	0.879535	0.198024	0.639445	0.984294	0.500651	0.737199	0.070505	0.833815	0.8626	0.106622	0.549185	0.342635	0.374573	0.127266	0.445093	0.125488	0.0592942	0.463335	0.334445	0.0873231	0.915699	0.699651	0.671244	0.288367	0.472703
90	0.000338736	D_0__Bacteria;D_1__Firmicutes;D_2__Bacilli;D_3__Lactobacillales;D_4__Lactobacillaceae;D_5__Ligilactobacillus	0.198161	0.800697	0.772434	0.514856	0.73042	0.555194	0.276763	0.280768	0.141293	0.727943	0.971168	0.310498	0.862267	0.428861	0.686503	0.0649232	0.343124	0.641092	0.806355	0.331438	0.511739	0.828927	0.632211	0.713097	0.319445	0.983141	0.810377	0.185236	0.131849	0.352656	0.224579	0.111748
92	5.48479e-05	D_0__Bacteria;D_1__Firmicutes;D_2__Bacilli;D_3__Lactobacillales;D_4__Lactobacillaceae;D_5__Weissella	0.894259	0.947591	0.55966	0.255221	0.414124	0.299846	0.74545	0.135569	0.239606	0.291548	0.046771	0.323072	0.814427	0.0305511	0.89164	0.26833	0.148849	0.129185	0.407584	0.446142	0.204738	0.722387	0.188316	0.19483	0.156629	0.414361	0.0752869	0.725895	0.293977	0.100781	0.651465	0.474303
93	3.45216e-06	D_0__Bacteria;D_1__Firmicutes;D_2__Bacilli;D_3__Lactobacillales;D_4__Streptococcaceae;D_5__Lactococcus	0.18168	0.284084	0.284903	0.190271	0.135467	NA	0.422798	0.259373	NA	NA	0.663937	NA	0.137594	0.293651	0.108742	0.0947138	NA	0.0869173	NA	NA	0.0953978	0.357871	0.630025	0.187257	NA	0.130378	0.150874	0.111632	NA	0.086971	NA	0.0986659
94	0.129295	D_0__Bacteria;D_1__Firmicutes;D_2__Bacilli;D_3__Lactobacillales;D_4__Streptococcaceae;D_5__Streptococcus	0.134873	0.347239	0.62949	0.692591	0.986876	0.530229	0.179104	0.841226	0.613791	0.615998	0.332409	0.672331	0.510351	0.225518	0.1324	0.949605	0.838882	0.663492	0.358052	0.829556	0.030449	0.994932	0.422809	0.830592	0.076536	0.678749	0.784826	0.64534	0.150203	0.675939	0.274193	0.836315
95	0.0055503	D_0__Bacteria;D_1__Firmicutes;D_2__Clostridia;D_3__Eubacteriales;D_4__;D_5__	0.919322	0.577047	0.818942	0.822727	0.567034	0.18885	0.760778	0.974469	0.0252188	0.528116	0.962276	0.192875	0.728819	0.388265	0.959283	0.363428	0.522197	0.373168	0.765058	0.127925	0.520252	0.209716	0.717989	0.0113286	0.575739	0.781275	0.293166	0.885725	0.292375	0.643819	0.533512	0.754836
96	5.61976e-05	D_0__Bacteria;D_1__Firmicutes;D_2__Clostridia;D_3__Eubacteriales;D_4__;D_5__Howardella	0.842971	0.338483	0.557206	0.696157	0.13421	0.597402	0.773653	0.707253	0.64977	0.785981	0.279141	0.674166	0.944842	0.987738	0.152975	0.62942	0.649205	0.4633	0.74449	0.544294	0.733033	0.58128	0.22725	0.710929	0.841941	0.421778	0.111888	0.850226	0.79725	0.682404	0.796676	0.567788
98	0.000652457	D_0__Bacteria;D_1__Firmicutes;D_2__Clostridia;D_3__Eubacteriales;D_4__Christensenellaceae;D_5__	0.0414605	0.749251	0.233352	0.265525	0.0505551	0.070423	0.171455	0.0507067	0.226786	0.0400016	0.434282	0.197083	0.255764	0.241916	0.0280054	0.666112	0.904951	0.0255412	0.0318581	0.261805	0.0290843	0.50378	0.408734	0.70964	0.0277101	0.187354	0.547037	0.21206	0.101033	0.0541502	0.100755	0.0726157
99	0.000314112	D_0__Bacteria;D_1__Firmicutes;D_2__Clostridia;D_3__Eubacteriales;D_4__Clostridiaceae;D_5__	0.0792437	0.0547189	0.939268	0.31383	0.093582	0.826259	0.0334166	0.405814	0.314694	0.592657	0.563149	0.713803	0.129319	0.53622	0.0100703	0.774817	0.16552	0.038386	0.213016	0.690453	0.181141	0.500078	0.357931	0.0822698	0.57588	0.146417	0.331013	0.0119757	0.594049	0.28304	0.261754	0.377721
100	5.40543e-06	D_0__Bacteria;D_1__Firmicutes;D_2__Clostridia;D_3__Eubacteriales;D_4__Clostridiaceae;D_5__Clostridium	NA	NA	NA	NA	NA	NA	NA	NA	NA	NA	NA	NA	NA	NA	NA	NA	NA	NA	NA	NA	NA	NA	NA	NA	NA	NA	NA	NA	NA	NA	NA	NA
101	0.000709036	D_0__Bacteria;D_1__Firmicutes;D_2__Clostridia;D_3__Eubacteriales;D_4__Eubacteriaceae;D_5__Eubacterium	0.730844	0.601966	0.635415	0.559781	0.632713	0.651688	0.9215	0.670349	0.403643	0.4612	0.368857	0.159264	0.700995	0.562984	0.551903	0.753649	0.136265	0.885345	0.620255	0.264074	0.858984	0.315385	0.618769	0.157861	0.183061	0.0440924	0.176844	0.158928	0.69443	0.301814	0.919352	0.699271
102	5.51503e-06	D_0__Bacteria;D_1__Firmicutes;D_2__Clostridia;D_3__Eubacteriales;D_4__Eubacteriaceae;D_5__Pseudoramibacter	0.401089	0.916658	0.797471	0.164515	0.860562	0.370701	0.188831	0.718504	0.676387	0.389834	0.501585	0.203219	0.11228	0.437816	0.199284	0.206278	0.635261	0.62981	0.608025	0.348869	0.124226	0.519092	0.158256	0.728253	0.126177	0.0868484	0.120065	0.352335	0.336454	0.112771	0.115826	0.234385
103	0.00261404	D_0__Bacteria;D_1__Firmicutes;D_2__Clostridia;D_3__Eubacteriales;D_4__Eubacteriales.Family.XIII..Incertae.Sedis;D_5__	0.0970271	0.131915	0.643204	0.594821	0.466525	0.792927	0.656284	0.690567	0.0384053	0.843922	0.613441	0.344674	0.77371	0.0396534	0.275962	0.702102	0.621827	0.667245	0.950284	0.321553	0.175267	0.956402	0.429739	0.00928609	0.680543	0.079212	0.0818097	0.651194	0.45112	0.134054	0.756345	0.375395
105	1.41817e-06	D_0__Bacteria;D_1__Firmicutes;D_2__Clostridia;D_3__Eubacteriales;D_4__Eubacteriales.Family.XIII..Incertae.Sedis;D_5__Casaltella	0.168459	0.0953525	0.284903	0.553209	0.639298	0.814251	0.65337	0.432016	0.889405	0.253849	1	0.354919	0.273509	0.66008	0.615096	0.719205	0.60335	0.214415	0.336543	0.348869	0.32819	0.202506	0.916659	0.907826	0.947392	0.544802	0.671027	0.62144	0.43448	0.967395	0.946709	0.234385
106	0.00112047	D_0__Bacteria;D_1__Firmicutes;D_2__Clostridia;D_3__Eubacteriales;D_4__Eubacteriales.Family.XIII..Incertae.Sedis;D_5__Mogibacterium	0.578374	0.0945919	0.125292	0.380174	0.614094	0.599051	0.439094	0.284541	0.920381	0.118685	0.297266	0.779281	0.9766	0.711422	0.449291	0.867869	0.704057	0.928849	0.196588	0.353397	0.325202	0.206151	0.975564	0.900274	0.181431	0.219328	0.725446	0.766144	0.87871	0.919168	0.901684	0.0477425
107	0.00414366	D_0__Bacteria;D_1__Firmicutes;D_2__Clostridia;D_3__Eubacteriales;D_4__Lachnospiraceae;D_5__	0.449992	0.316485	0.118551	0.627015	0.343149	0.870967	0.21401	0.485374	0.0840014	0.75583	0.519428	0.701367	0.0765603	0.169108	0.224397	0.855199	0.553348	0.646767	0.884174	0.986516	0.328264	0.194794	0.676641	0.0212574	0.871476	0.805575	0.137429	0.746369	0.691216	0.253487	0.581942	0.117917
108	8.6604e-05	D_0__Bacteria;D_1__Firmicutes;D_2__Clostridia;D_3__Eubacteriales;D_4__Lachnospiraceae;D_5__Blautia	NA	NA	NA	NA	NA	NA	NA	NA	NA	NA	NA	NA	NA	NA	NA	NA	NA	NA	NA	NA	NA	NA	NA	NA	NA	NA	NA	NA	NA	NA	NA	NA
110	0.00487309	D_0__Bacteria;D_1__Firmicutes;D_2__Clostridia;D_3__Eubacteriales;D_4__Lachnospiraceae;D_5__Catonella	0.164472	0.415571	0.311695	0.487	0.0914154	0.309171	0.765989	0.295253	0.283661	0.573686	0.635592	0.574314	0.565595	0.497409	0.103292	0.695825	0.686653	0.285478	0.528461	0.506328	0.175433	0.114464	0.709753	0.00973969	0.696268	0.909981	0.114651	0.423704	0.424855	0.129734	0.841498	0.859624
112	0.000859177	D_0__Bacteria;D_1__Firmicutes;D_2__Clostridia;D_3__Eubacteriales;D_4__Lachnospiraceae;D_5__Johnsonella	0.350423	0.679523	0.936333	0.908467	0.0255676	0.376019	0.731848	0.834049	0.383507	0.0803075	0.357026	0.762959	0.798751	0.106568	0.641189	0.501506	0.542231	0.572412	0.541673	0.354996	0.625332	0.842893	0.753084	0.17834	0.537063	0.979015	0.321281	0.648367	0.26996	0.71464	0.894052	0.0769569
114	2.02415e-05	D_0__Bacteria;D_1__Firmicutes;D_2__Clostridia;D_3__Eubacteriales;D_4__Lachnospiraceae;D_5__Mediterraneibacter	NA	NA	NA	NA	NA	NA	NA	NA	NA	NA	NA	NA	NA	NA	NA	NA	NA	NA	NA	NA	NA	NA	NA	NA	NA	NA	NA	NA	NA	NA	NA	NA
116	5.21547e-05	D_0__Bacteria;D_1__Firmicutes;D_2__Clostridia;D_3__Eubacteriales;D_4__Lachnospiraceae;D_5__Shuttleworthia	0.592036	0.404359	0.982437	0.67851	0.591476	0.829061	0.922394	0.653593	0.620639	0.932986	0.700135	0.307512	0.0582282	0.407236	0.629087	0.473697	0.512383	0.540833	0.551963	0.958419	0.740487	0.201039	0.487768	0.706415	0.693198	0.58451	0.679875	0.165482	0.407469	0.520184	0.968222	0.919108
117	0.00321691	D_0__Bacteria;D_1__Firmicutes;D_2__Clostridia;D_3__Eubacteriales;D_4__Lachnospiraceae;D_5__Stomatobaculum	0.512113	0.708465	0.85946	0.126638	0.917918	0.888603	0.0374477	0.663248	0.0882384	0.329432	0.184939	0.370905	0.18359	0.680537	0.16275	0.186403	0.0824843	0.0481832	0.45463	0.600956	0.150525	0.141195	0.0280029	0.425385	0.836126	0.9459	0.610307	0.0295349	0.141715	0.199232	0.310513	0.0701708
118	0.000413742	D_0__Bacteria;D_1__Firmicutes;D_2__Clostridia;D_3__Eubacteriales;D_4__Lachnospiraceae;D_5__Tyzzerella	0.851283	0.707338	0.934244	0.315457	0.434957	0.536616	0.576007	0.646467	0.392458	0.313154	0.943827	0.305364	0.935047	0.742285	0.810641	0.228261	0.27495	0.833083	0.378726	0.156588	0.500782	0.332715	0.590023	0.8716	0.630412	0.381461	0.49753	0.691192	0.0425082	0.875336	0.257463	0.623289
119	5.78008e-05	D_0__Bacteria;D_1__Firmicutes;D_2__Clostridia;D_3__Eubacteriales;D_4__Oscillospiraceae;D_5__Faecalibacterium	NA	NA	NA	NA	NA	NA	NA	NA	NA	NA	NA	NA	NA	NA	NA	NA	NA	NA	NA	NA	NA	NA	NA	NA	NA	NA	NA	NA	NA	NA	NA	NA
120	1.43682e-06	D_0__Bacteria;D_1__Firmicutes;D_2__Clostridia;D_3__Eubacteriales;D_4__Oscillospiraceae;D_5__Mageeibacillus	0.401089	0.916658	0.797471	0.164515	0.860562	0.370701	0.188831	0.718504	0.676387	0.389834	0.501585	0.203219	0.11228	0.437816	0.199284	0.206278	0.635261	0.62981	0.608025	0.348869	0.124226	0.519092	0.158256	0.728253	0.126177	0.0868484	0.120065	0.352335	0.336454	0.112771	0.115826	0.234385
121	0.000147271	D_0__Bacteria;D_1__Firmicutes;D_2__Clostridia;D_3__Eubacteriales;D_4__Peptococcaceae;D_5__Peptococcus	0.885403	0.610176	0.576576	0.289871	0.472209	0.926262	0.702128	0.447514	0.412668	0.111282	0.154056	0.707607	0.288141	0.528625	0.524876	0.00357187	0.118286	0.540229	0.0469321	0.157539	0.723586	0.743189	0.195154	0.441675	0.373982	0.129533	0.956651	0.897999	0.234992	0.791922	0.901919	0.907188
122	7.13499e-05	D_0__Bacteria;D_1__Firmicutes;D_2__Clostridia;D_3__Eubacteriales;D_4__Peptostreptococcaceae;D_5__Criibacterium	0.706226	0.715959	0.639138	0.114673	0.130385	0.692753	0.20527	0.369279	0.577221	0.113849	0.0502563	0.464865	0.108735	0.0268931	0.126797	0.00711619	0.116235	0.326094	0.280861	0.306727	0.0106622	0.96599	0.0622263	0.065585	0.36527	0.193931	0.00858591	0.423813	0.240173	0.0498121	0.25073	0.285421
123	0.000894254	D_0__Bacteria;D_1__Firmicutes;D_2__Clostridia;D_3__Eubacteriales;D_4__Peptostreptococcaceae;D_5__Filifactor	0.345655	0.796766	0.53322	0.660704	0.0537235	0.0768732	0.341797	0.0550091	0.557634	0.276119	0.641757	0.685715	0.401763	0.231039	0.246943	0.0432545	0.884616	0.117049	0.130301	0.555492	0.0505314	0.91959	0.765831	0.291251	0.0322837	0.0790867	0.845287	0.822667	0.302332	0.141567	0.260827	0.188034
124	0.00151589	D_0__Bacteria;D_1__Firmicutes;D_2__Clostridia;D_3__Eubacteriales;D_4__Peptostreptococcaceae;D_5__Peptoanaerobacter	0.632652	0.635925	0.868451	0.917182	0.0455071	0.609199	0.798557	0.0925654	0.692614	0.588654	0.124835	0.996871	0.07684	0.0963586	0.124456	0.504565	0.611566	0.12165	0.952939	0.438966	0.103648	0.519417	0.185362	0.430528	0.518749	0.0268845	0.236529	0.577779	0.929232	0.479756	0.698844	0.544234
125	0.00457596	D_0__Bacteria;D_1__Firmicutes;D_2__Clostridia;D_3__Eubacteriales;D_4__Peptostreptococcaceae;D_5__Peptostreptococcus	0.782776	0.557125	0.625292	0.852571	0.646961	0.775696	0.901075	0.583309	0.677348	0.486472	0.398384	0.423191	0.350478	0.141101	0.808549	0.449425	0.837079	0.689352	0.608647	0.319318	0.232423	0.237363	0.571469	0.0615323	0.640075	0.00240509	0.0603506	0.568726	0.548245	0.0867134	0.268883	0.915331
126	6.05557e-06	D_0__Bacteria;D_1__Firmicutes;D_2__Clostridia;D_3__Eubacteriales;D_4__Peptostreptococcaceae;D_5__Romboutsia	0.202903	0.247727	0.267318	0.580021	0.75478	0.123629	0.151833	0.20114	0.147791	0.253849	0.164655	0.377863	0.372852	0.230753	0.585898	0.288345	0.0962805	0.389469	0.336543	0.221535	0.208906	0.163506	0.230807	0.615623	0.207578	0.231968	0.120065	0.782243	0.503156	0.195599	0.20164	0.40619
127	1.04547e-05	D_0__Bacteria;D_1__Firmicutes;D_2__Clostridia;D_3__Thermoanaerobacterales;D_4__Thermoanaerobacteraceae;D_5__Caldanaerobacter	NA	NA	NA	NA	NA	NA	NA	NA	NA	NA	NA	NA	NA	NA	NA	NA	NA	NA	NA	NA	NA	NA	NA	NA	NA	NA	NA	NA	NA	NA	NA	NA
128	6.24599e-05	D_0__Bacteria;D_1__Firmicutes;D_2__Erysipelotrichia;D_3__Erysipelotrichales;D_4__Erysipelotrichaceae;D_5__Bulleidia	0.0364543	0.0321983	0.567658	0.599664	0.0122136	0.312833	0.590406	0.457027	0.277036	0.291306	0.937672	0.297565	0.404183	0.99944	0.154509	0.871113	0.503777	0.0364362	0.225376	0.277676	0.135793	0.338366	0.198623	0.866056	0.372995	0.104553	0.788857	0.0164173	0.185716	0.386487	0.106193	0.360421
132	0.000319744	D_0__Bacteria;D_1__Firmicutes;D_2__Negativicutes;D_3__Selenomonadales;D_4__Selenomonadaceae;D_5__Schwartzia	0.819567	0.0600882	0.541629	0.550631	0.993775	0.35204	0.196212	0.122153	0.585703	0.524774	0.333323	0.743814	0.452488	0.638194	0.457988	0.868737	0.741184	0.303846	0.466433	0.960829	0.70014	0.482794	0.35473	0.716103	0.705246	0.709967	0.688272	0.796884	0.860454	0.863567	0.933517	0.286096
133	0.00394702	D_0__Bacteria;D_1__Firmicutes;D_2__Negativicutes;D_3__Selenomonadales;D_4__Selenomonadaceae;D_5__Selenomonas	0.0479756	0.233193	0.502156	0.240267	0.156203	0.304869	0.777841	0.084895	0.749287	0.326887	0.969637	0.753075	0.470247	0.652534	0.48966	0.716099	0.325184	0.168328	0.0594287	0.701252	0.886096	0.748523	0.409516	0.388631	0.773599	0.750585	0.712142	0.430149	0.90033	0.520042	0.775263	0.619254
134	0.000439314	D_0__Bacteria;D_1__Firmicutes;D_2__Negativicutes;D_3__Veillonellales;D_4__Veillonellaceae;D_5__Anaeroglobus	0.40902	0.475265	0.376498	0.0659532	0.0689081	0.182791	0.212324	0.420119	0.784905	0.838407	0.386477	0.287562	0.303838	0.0186453	0.714011	0.173559	0.160912	0.309901	0.574195	0.758717	0.0762813	0.384549	0.00382289	0.00205069	0.257514	0.876717	0.0740348	0.40423	0.737228	0.0855136	0.232003	0.537267
135	0	D_0__Bacteria;D_1__Firmicutes;D_2__Negativicutes;D_3__Veillonellales;D_4__Veillonellaceae;D_5__Colibacter	NA	NA	NA	NA	NA	NA	NA	NA	NA	NA	NA	NA	NA	NA	NA	NA	NA	NA	NA	NA	NA	NA	NA	NA	NA	NA	NA	NA	NA	NA	NA	NA
136	0.0026157	D_0__Bacteria;D_1__Firmicutes;D_2__Negativicutes;D_3__Veillonellales;D_4__Veillonellaceae;D_5__Dialister	0.486037	0.258753	0.971208	0.920712	0.429396	0.381179	0.971273	0.7875	0.473121	0.479658	0.840378	0.282278	0.252632	0.923027	0.997248	0.275638	0.551183	0.880875	0.303031	0.787101	0.452515	0.986844	0.464912	0.670025	0.705035	0.773394	0.580561	0.328388	0.851501	0.508376	0.918861	0.252452
137	0.0118436	D_0__Bacteria;D_1__Firmicutes;D_2__Negativicutes;D_3__Veillonellales;D_4__Veillonellaceae;D_5__Megasphaera	0.965324	0.670898	0.461016	0.920563	0.523725	0.222528	0.234766	0.925655	0.508169	0.325428	0.517168	0.731289	0.210843	0.42337	0.676602	0.413423	0.895043	0.982229	0.0617989	0.377325	0.778613	0.445102	0.104338	0.726422	0.349333	0.938421	0.664702	0.938302	0.994482	0.78614	0.72597	0.55136
138	1.60988e-05	D_0__Bacteria;D_1__Firmicutes;D_2__Negativicutes;D_3__Veillonellales;D_4__Veillonellaceae;D_5__Negativicoccus	0.677476	0.713661	0.465736	0.451777	0.260374	0.833749	0.761032	0.083095	0.237893	0.488472	0.107609	0.910504	0.925102	0.248513	0.931969	0.717899	0.560146	0.370256	0.199019	0.889805	0.245822	0.374882	0.515934	0.0595518	0.62653	0.259352	0.486813	0.423018	0.381239	0.121566	0.423988	0.848489
139	0.083111	D_0__Bacteria;D_1__Firmicutes;D_2__Negativicutes;D_3__Veillonellales;D_4__Veillonellaceae;D_5__Veillonella	0.34117	0.970196	0.394855	0.549209	0.561931	0.0239065	0.919508	0.276963	0.0590972	0.16295	0.628323	0.208503	0.86399	0.111317	0.875797	0.397297	0.351094	0.977147	0.0424324	0.0421957	0.672816	0.0305878	0.370074	0.0826211	0.32245	0.309833	0.974674	0.483614	0.781739	0.857278	0.85785	0.634566
140	0.000427485	D_0__Bacteria;D_1__Firmicutes;D_2__Tissierellia;D_3__Tissierellales;D_4__Peptoniphilaceae;D_5__Anaerococcus	0.977028	0.700657	0.285783	0.573712	0.559817	0.895264	0.815486	0.310982	0.446116	0.768757	0.91031	0.459069	0.419278	0.295815	0.91641	0.480727	0.0564893	0.895857	0.961712	0.467194	0.780968	0.433823	0.786458	0.422452	0.926247	0.109479	0.119541	0.80823	0.86587	0.550009	0.3553	0.92451
141	0.000147829	D_0__Bacteria;D_1__Firmicutes;D_2__Tissierellia;D_3__Tissierellales;D_4__Peptoniphilaceae;D_5__Citroniella	0.856494	0.575918	0.597557	0.549974	0.735645	0.724101	0.792796	0.443072	0.0710124	0.913856	0.161229	0.0718518	0.68036	0.380015	0.561397	0.729178	0.302308	0.84285	0.590836	0.290869	0.724916	0.245742	0.967397	0.315219	0.565159	0.969423	0.159744	0.174266	0.790224	0.797548	0.859409	0.198552
142	0.000266952	D_0__Bacteria;D_1__Firmicutes;D_2__Tissierellia;D_3__Tissierellales;D_4__Peptoniphilaceae;D_5__Finegoldia	0.191998	0.406271	0.173761	0.109037	0.514314	0.165687	0.0428106	0.805845	0.155634	0.104693	0.37058	0.668266	0.0856758	0.383404	0.0418199	0.492826	0.262492	0.124114	0.156014	0.380875	0.446008	0.0588976	0.0924815	0.297687	0.157607	0.0699625	0.21129	0.155557	0.283915	0.993071	0.180591	0.970984
143	0.00192908	D_0__Bacteria;D_1__Firmicutes;D_2__Tissierellia;D_3__Tissierellales;D_4__Peptoniphilaceae;D_5__Parvimonas	0.199561	0.283913	0.388115	0.23973	0.254269	0.701931	0.0480545	0.837133	0.776677	0.734009	0.881817	0.799017	0.529156	0.593003	0.116794	0.708914	0.512443	0.522699	0.912491	0.590183	0.321587	0.0115799	0.568208	0.0870908	0.221158	0.610762	0.0154377	0.438062	0.707378	0.274445	0.161979	0.26335
144	0.000926094	D_0__Bacteria;D_1__Firmicutes;D_2__Tissierellia;D_3__Tissierellales;D_4__Peptoniphilaceae;D_5__Peptoniphilus	0.245185	0.205323	0.0348984	0.542017	0.506125	0.123292	0.0674517	0.209192	0.0239194	0.0684316	0.620658	0.626444	0.0939341	0.17795	0.196586	0.931185	0.139869	0.0324638	0.0989658	0.559889	0.456521	0.316448	0.636712	0.324315	0.20736	0.195283	0.25352	0.525496	0.728734	0.698714	0.27209	0.576107
145	5.71479e-06	D_0__Bacteria;D_1__Firmicutes;D_2__Tissierellia;D_3__Tissierellales;D_4__Tissierellaceae;D_5__Tepidimicrobium	NA	NA	NA	NA	NA	NA	NA	NA	NA	NA	NA	NA	NA	NA	NA	NA	NA	NA	NA	NA	NA	NA	NA	NA	NA	NA	NA	NA	NA	NA	NA	NA
146	2.32246e-06	D_0__Bacteria;D_1__Firmicutes;D_2__Tissierellia;D_3__Tissierellales;D_4__Tissierellaceae;D_5__Tissierella	NA	NA	NA	NA	NA	NA	NA	NA	NA	NA	NA	NA	NA	NA	NA	NA	NA	NA	NA	NA	NA	NA	NA	NA	NA	NA	NA	NA	NA	NA	NA	NA
147	0.0390662	D_0__Bacteria;D_1__Fusobacteria;D_2__Fusobacteriia;D_3__Fusobacteriales;D_4__Fusobacteriaceae;D_5__Fusobacterium	0.704286	0.85127	0.0739263	0.966022	0.36564	0.265709	0.794349	0.829543	0.463193	0.634631	0.0501116	0.545735	0.770721	0.0172404	0.607883	0.626014	0.459595	0.763777	0.477305	0.729521	0.213067	0.0130409	0.977611	0.0150364	0.547021	0.494619	0.137415	0.94947	0.765224	0.0925346	0.257577	0.347064
149	0.000276146	D_0__Bacteria;D_1__Fusobacteria;D_2__Fusobacteriia;D_3__Fusobacteriales;D_4__Leptotrichiaceae;D_5__Pseudoleptotrichia	0.881497	0.329296	0.0274076	0.513833	0.577171	0.881597	0.314108	0.590658	0.434681	0.57933	0.821411	0.746118	0.45024	0.426964	0.805291	0.392216	0.251167	0.682388	0.241009	0.0889474	0.120453	0.937306	0.492294	0.0987293	0.501804	0.540325	0.0389662	0.793192	0.0622784	0.557495	0.301149	0.593904
150	0.00304608	D_0__Bacteria;D_1__Fusobacteria;D_2__Fusobacteriia;D_3__Fusobacteriales;D_4__Leptotrichiaceae;D_5__Pseudostreptobacillus	0.770711	0.614215	0.641436	0.142243	0.636364	0.295651	0.795105	0.946956	0.362905	0.97025	0.339807	0.744298	0.0166403	0.342694	0.127055	0.494949	0.0955353	0.247922	0.645322	0.600816	0.157368	0.722401	0.97844	0.157856	0.805429	0.158564	0.226838	0.292509	0.0734728	0.0746842	0.0761941	0.19507
152	0.00552886	D_0__Bacteria;D_1__Fusobacteria;D_2__Fusobacteriia;D_3__Fusobacteriales;D_4__Leptotrichiaceae;D_5__Streptobacillus	0.465718	0.518108	0.972739	0.409371	0.620063	0.472115	0.548363	0.568276	0.289064	0.646341	0.180251	0.60771	0.68556	0.622851	0.530337	0.584144	0.530432	0.260639	0.941381	0.79646	0.337657	0.897527	0.508976	0.705111	0.546501	0.618432	0.481843	0.21179	0.203739	0.65485	0.612042	0.593579
153	1.14051e-05	D_0__Bacteria;D_1__Planctomycetes;D_2__Planctomycetia;D_3__Planctomycetales;D_4__Planctomycetaceae;D_5__Rubinisphaera	NA	NA	NA	NA	NA	NA	NA	NA	NA	NA	NA	NA	NA	NA	NA	NA	NA	NA	NA	NA	NA	NA	NA	NA	NA	NA	NA	NA	NA	NA	NA	NA
154	0	D_0__Bacteria;D_1__Proteobacteria;D_2__Alphaproteobacteria;D_3__;D_4__;D_5__	NA	NA	NA	NA	NA	NA	NA	NA	NA	NA	NA	NA	NA	NA	NA	NA	NA	NA	NA	NA	NA	NA	NA	NA	NA	NA	NA	NA	NA	NA	NA	NA
155	1.32205e-05	D_0__Bacteria;D_1__Proteobacteria;D_2__Alphaproteobacteria;D_3__Caulobacterales;D_4__Caulobacteraceae;D_5__Brevundimonas	0.918613	0.983303	0.452513	0.751996	0.584433	0.760007	0.247752	0.20114	0.676387	0.416095	0.11163	0.244583	0.351409	0.265435	0.230671	0.346767	0.116314	0.916607	0.789142	0.760962	0.32819	0.163506	0.104194	0.511255	0.523029	0.231968	0.162359	0.85899	0.532118	0.461135	0.623748	0.141606
156	0.000127885	D_0__Bacteria;D_1__Proteobacteria;D_2__Alphaproteobacteria;D_3__Caulobacterales;D_4__Caulobacteraceae;D_5__Phenylobacterium	0.579725	0.330043	0.99186	0.920278	0.452892	0.602264	0.250358	0.279616	0.470073	0.530555	0.804973	0.784451	0.991357	0.0201453	0.328863	0.708264	0.222159	0.378791	0.824921	0.756518	0.364161	0.820888	0.120212	0.0173593	0.346641	0.0837982	0.102303	0.654039	0.979066	0.114341	0.945348	0.649287
157	0	D_0__Bacteria;D_1__Proteobacteria;D_2__Alphaproteobacteria;D_3__Holosporales;D_4__Caedimonadaceae;D_5__Caedimonas	NA	NA	NA	NA	NA	NA	NA	NA	NA	NA	NA	NA	NA	NA	NA	NA	NA	NA	NA	NA	NA	NA	NA	NA	NA	NA	NA	NA	NA	NA	NA	NA
158	3.77417e-05	D_0__Bacteria;D_1__Proteobacteria;D_2__Alphaproteobacteria;D_3__Hyphomicrobiales;D_4__Boseaceae;D_5__Bosea	0.241295	0.862727	0.362642	0.993735	0.347107	0.0538008	0.00974437	0.0129972	0.267471	0.0417449	0.0426734	0.219424	0.915399	0.283731	0.0431171	0.355556	0.34956	0.918567	0.0473795	0.368766	0.44404	0.2765	0.381941	0.366885	0.465867	0.552867	0.0859712	0.399736	0.447944	0.407642	0.809673	0.2736
159	0	D_0__Bacteria;D_1__Proteobacteria;D_2__Alphaproteobacteria;D_3__Hyphomicrobiales;D_4__Brucellaceae;D_5__	NA	NA	NA	NA	NA	NA	NA	NA	NA	NA	NA	NA	NA	NA	NA	NA	NA	NA	NA	NA	NA	NA	NA	NA	NA	NA	NA	NA	NA	NA	NA	NA
160	0.000291837	D_0__Bacteria;D_1__Proteobacteria;D_2__Alphaproteobacteria;D_3__Hyphomicrobiales;D_4__Devosiaceae;D_5__Devosia	0.435092	0.203014	0.558811	0.598832	0.922547	0.866158	0.824109	0.530682	0.89332	0.932528	0.10599	0.736959	0.96761	0.011557	0.979647	0.217535	0.00871156	0.709054	0.828533	0.315593	0.122032	0.329436	0.137032	0.105216	0.0532829	0.203089	0.562968	0.519354	0.0497733	0.184332	0.240513	0.100801
161	5.95108e-06	D_0__Bacteria;D_1__Proteobacteria;D_2__Alphaproteobacteria;D_3__Hyphomicrobiales;D_4__Hyphomicrobiaceae;D_5__Hyphomicrobium	NA	NA	NA	NA	NA	NA	NA	NA	NA	NA	NA	NA	NA	NA	NA	NA	NA	NA	NA	NA	NA	NA	NA	NA	NA	NA	NA	NA	NA	NA	NA	NA
162	0	D_0__Bacteria;D_1__Proteobacteria;D_2__Alphaproteobacteria;D_3__Hyphomicrobiales;D_4__Methylobacteriaceae;D_5__Methylobacterium	NA	NA	NA	NA	NA	NA	NA	NA	NA	NA	NA	NA	NA	NA	NA	NA	NA	NA	NA	NA	NA	NA	NA	NA	NA	NA	NA	NA	NA	NA	NA	NA
163	3.34954e-06	D_0__Bacteria;D_1__Proteobacteria;D_2__Alphaproteobacteria;D_3__Hyphomicrobiales;D_4__Methylocystaceae;D_5__Methylopila	0.918613	0.983303	0.452513	0.751996	0.584433	0.760007	0.247752	0.20114	0.676387	0.416095	0.11163	0.244583	0.351409	0.265435	0.230671	0.346767	0.116314	0.916607	0.789142	0.760962	0.32819	0.163506	0.104194	0.511255	0.523029	0.231968	0.162359	0.85899	0.532118	0.461135	0.623748	0.141606
164	8.9425e-06	D_0__Bacteria;D_1__Proteobacteria;D_2__Alphaproteobacteria;D_3__Hyphomicrobiales;D_4__Nitrobacteraceae;D_5__Bradyrhizobium	NA	0.0871152	0.111666	NA	NA	NA	0.0944696	NA	NA	NA	NA	NA	NA	NA	NA	NA	NA	NA	NA	NA	NA	0.0944681	0.247732	0.129748	NA	0.120554	0.0868059	NA	NA	NA	NA	NA
165	4.00316e-05	D_0__Bacteria;D_1__Proteobacteria;D_2__Alphaproteobacteria;D_3__Hyphomicrobiales;D_4__Nitrobacteraceae;D_5__Rhodopseudomonas	NA	NA	NA	NA	NA	NA	NA	NA	NA	NA	NA	NA	NA	NA	NA	NA	NA	NA	NA	NA	NA	NA	NA	NA	NA	NA	NA	NA	NA	NA	NA	NA
166	0	D_0__Bacteria;D_1__Proteobacteria;D_2__Alphaproteobacteria;D_3__Hyphomicrobiales;D_4__Pleomorphomonadaceae;D_5__Pleomorphomonas	NA	NA	NA	NA	NA	NA	NA	NA	NA	NA	NA	NA	NA	NA	NA	NA	NA	NA	NA	NA	NA	NA	NA	NA	NA	NA	NA	NA	NA	NA	NA	NA
167	5.00395e-06	D_0__Bacteria;D_1__Proteobacteria;D_2__Alphaproteobacteria;D_3__Hyphomicrobiales;D_4__Reyranellaceae;D_5__Reyranella	NA	NA	NA	NA	NA	NA	NA	NA	NA	NA	NA	NA	NA	NA	NA	NA	NA	NA	NA	NA	NA	NA	NA	NA	NA	NA	NA	NA	NA	NA	NA	NA
168	4.3544e-06	D_0__Bacteria;D_1__Proteobacteria;D_2__Alphaproteobacteria;D_3__Hyphomicrobiales;D_4__Rhizobiaceae;D_5__Agrobacterium	0.918613	0.983303	0.452513	0.751996	0.584433	0.760007	0.247752	0.20114	0.676387	0.416095	0.11163	0.244583	0.351409	0.265435	0.230671	0.346767	0.116314	0.916607	0.789142	0.760962	0.32819	0.163506	0.104194	0.511255	0.523029	0.231968	0.162359	0.85899	0.532118	0.461135	0.623748	0.141606
169	4.3544e-06	D_0__Bacteria;D_1__Proteobacteria;D_2__Alphaproteobacteria;D_3__Hyphomicrobiales;D_4__Rhizobiaceae;D_5__Rhizobium	0.918613	0.983303	0.452513	0.751996	0.584433	0.760007	0.247752	0.20114	0.676387	0.416095	0.11163	0.244583	0.351409	0.265435	0.230671	0.346767	0.116314	0.916607	0.789142	0.760962	0.32819	0.163506	0.104194	0.511255	0.523029	0.231968	0.162359	0.85899	0.532118	0.461135	0.623748	0.141606
170	0	D_0__Bacteria;D_1__Proteobacteria;D_2__Alphaproteobacteria;D_3__Rhodobacterales;D_4__Rhodobacteraceae;D_5__Cypionkella	NA	NA	NA	NA	NA	NA	NA	NA	NA	NA	NA	NA	NA	NA	NA	NA	NA	NA	NA	NA	NA	NA	NA	NA	NA	NA	NA	NA	NA	NA	NA	NA
171	6.41667e-06	D_0__Bacteria;D_1__Proteobacteria;D_2__Alphaproteobacteria;D_3__Rhodobacterales;D_4__Rhodobacteraceae;D_5__Paracoccus	0.367368	0.19941	0.722301	0.234183	0.75478	NA	0.163508	0.20114	0.328774	0.147678	0.384064	0.109425	0.543974	0.134514	0.462992	0.378571	0.152186	0.515671	0.0872759	0.12005	0.483676	0.33768	NA	0.110954	0.467184	0.357884	0.174481	0.242295	0.82363	0.461135	0.110625	0.152826
172	0	D_0__Bacteria;D_1__Proteobacteria;D_2__Alphaproteobacteria;D_3__Rhodospirillales;D_4__Acetobacteraceae;D_5__Belnapia	NA	NA	NA	NA	NA	NA	NA	NA	NA	NA	NA	NA	NA	NA	NA	NA	NA	NA	NA	NA	NA	NA	NA	NA	NA	NA	NA	NA	NA	NA	NA	NA
173	4.82504e-05	D_0__Bacteria;D_1__Proteobacteria;D_2__Alphaproteobacteria;D_3__Rhodospirillales;D_4__Rhodospirillaceae;D_5__Lacibacterium	0.743609	0.284084	0.47673	0.678251	0.639298	0.760007	0.891343	0.581226	0.944572	0.727943	0.303192	0.547556	0.808394	0.123727	0.966604	0.206278	0.165812	0.769329	0.928984	0.175436	0.297429	0.860575	0.543444	0.394878	0.982453	0.519103	0.787003	0.663938	0.592418	0.806227	0.841056	0.905733
174	6.91751e-05	D_0__Bacteria;D_1__Proteobacteria;D_2__Alphaproteobacteria;D_3__Rickettsiales;D_4__;D_5__	0.112805	0.413406	NA	0.828035	0.231912	0.17021	0.469606	0.552433	0.25398	0.117234	0.752074	0.104635	0.887522	0.247678	0.214572	0.459334	0.145694	0.123532	0.244489	0.221535	NA	0.984431	0.983303	0.938476	0.32073	0.625424	0.22961	0.0868525	0.115748	0.609107	0.164435	0.580184
175	1.88594e-05	D_0__Bacteria;D_1__Proteobacteria;D_2__Alphaproteobacteria;D_3__Rickettsiales;D_4__Anaplasmataceae;D_5__	0.499471	0.389762	0.952785	0.405988	0.299457	0.480221	0.13037	0.099742	NA	0.253849	0.121008	NA	0.282556	0.206907	0.108742	0.0868943	NA	0.103973	NA	NA	0.179361	0.102614	0.660117	0.0943444	0.0872725	0.140801	0.129744	0.722275	0.928971	0.112771	0.371551	0.384112
176	6.61002e-05	D_0__Bacteria;D_1__Proteobacteria;D_2__Alphaproteobacteria;D_3__Sphingomonadales;D_4__Erythrobacteraceae;D_5__Erythrobacter	0.838673	0.434048	0.979704	0.638767	0.717739	0.657515	0.112241	0.668364	0.17693	0.984787	0.612353	0.827932	0.631323	0.495113	0.742846	0.872208	0.491821	0.754766	0.663978	0.592431	0.630162	0.75746	0.619518	0.859506	0.617931	0.447168	0.899051	0.525713	0.77435	0.55267	0.514145	0.620707
177	1.03584e-05	D_0__Bacteria;D_1__Proteobacteria;D_2__Alphaproteobacteria;D_3__Sphingomonadales;D_4__Sphingomonadaceae;D_5__Blastomonas	0.840229	0.788487	0.0374389	0.44151	0.836018	0.84806	0.738994	0.741386	0.9229	0.895843	0.362986	0.151624	0.716173	0.356336	0.359397	0.559023	0.804454	0.549185	0.922601	0.555084	0.19923	0.296244	0.645046	0.102469	0.422817	0.123624	0.183768	0.894469	0.0834178	0.23553	0.574451	0.357854
178	5.04507e-06	D_0__Bacteria;D_1__Proteobacteria;D_2__Alphaproteobacteria;D_3__Sphingomonadales;D_4__Sphingomonadaceae;D_5__Chakrabartia	NA	NA	NA	NA	NA	NA	NA	NA	NA	NA	NA	NA	NA	NA	NA	NA	NA	NA	NA	NA	NA	NA	NA	NA	NA	NA	NA	NA	NA	NA	NA	NA
179	6.12672e-06	D_0__Bacteria;D_1__Proteobacteria;D_2__Alphaproteobacteria;D_3__Sphingomonadales;D_4__Sphingomonadaceae;D_5__Novosphingobium	NA	NA	NA	NA	NA	NA	NA	NA	NA	NA	NA	NA	NA	NA	NA	NA	NA	NA	NA	NA	NA	NA	NA	NA	NA	NA	NA	NA	NA	NA	NA	NA
180	0.000494349	D_0__Bacteria;D_1__Proteobacteria;D_2__Alphaproteobacteria;D_3__Sphingomonadales;D_4__Sphingomonadaceae;D_5__Sphingobium	0.601417	0.438966	0.770353	0.734956	0.975054	0.929447	0.4071	0.534421	0.0986833	0.973445	0.256507	0.67279	0.373764	0.0100073	0.213196	0.936496	0.258055	0.282681	0.490734	0.666453	0.083844	0.233593	0.00522709	0.0395997	0.302961	0.0659745	0.079124	0.0917648	0.49353	0.166596	0.252304	0.0991851
181	1.93812e-05	D_0__Bacteria;D_1__Proteobacteria;D_2__Alphaproteobacteria;D_3__Sphingomonadales;D_4__Sphingomonadaceae;D_5__Sphingomonas	0.918613	0.856754	0.259403	0.462575	0.829157	0.249187	0.873691	0.824348	0.75672	0.416095	0.752717	0.0870472	0.609813	0.265435	0.802048	0.346767	0.958359	0.276592	0.805723	0.411462	0.32819	0.804907	0.998261	0.609772	0.940172	0.873196	0.287512	0.185345	0.881441	0.554293	0.669404	0.474303
182	0.000343435	D_0__Bacteria;D_1__Proteobacteria;D_2__Alphaproteobacteria;D_3__Sphingomonadales;D_4__Sphingomonadaceae;D_5__Sphingopyxis	0.546652	0.557911	0.750065	0.867558	0.949504	0.430235	0.274481	0.843582	0.626469	0.556347	0.714766	0.73172	0.809515	0.0150677	0.733086	0.902659	0.354659	0.948994	0.383587	0.194335	0.334823	0.290885	0.340438	0.569395	0.925461	0.515906	0.786758	0.805817	0.74242	0.495051	0.850537	0.567346
183	3.74848e-06	D_0__Bacteria;D_1__Proteobacteria;D_2__Betaproteobacteria;D_3__Burkholderiales;D_4__;D_5__Aquabacterium	0.478707	0.282443	0.440355	0.499706	0.394542	0.257357	0.203257	0.966188	0.731897	0.471577	0.957792	0.980208	0.956043	0.303479	0.834161	0.684444	0.363133	0.755135	0.895785	0.877136	0.876325	0.986789	0.146047	0.8595	0.948478	0.238406	0.796535	0.622147	0.386226	0.552961	0.823666	0.957796
184	9.54791e-06	D_0__Bacteria;D_1__Proteobacteria;D_2__Betaproteobacteria;D_3__Burkholderiales;D_4__;D_5__Paucibacter	0.317536	0.0713539	0.964482	0.42663	0.3619	0.961991	0.0530899	0.18803	0.403085	0.299778	0.862407	0.293965	0.196413	0.986381	0.254665	0.795916	0.589052	0.514957	0.498175	0.661518	0.365577	0.572226	0.217449	0.975401	0.835284	0.632328	0.851753	0.771919	0.496522	0.782988	0.905898	0.606725
185	4.60288e-06	D_0__Bacteria;D_1__Proteobacteria;D_2__Betaproteobacteria;D_3__Burkholderiales;D_4__;D_5__Tepidimonas	0.18168	0.284084	0.284903	0.190271	0.135467	NA	0.422798	0.259373	NA	NA	0.663937	NA	0.137594	0.293651	0.108742	0.0947138	NA	0.0869173	NA	NA	0.0953978	0.357871	0.630025	0.187257	NA	0.130378	0.150874	0.111632	NA	0.086971	NA	0.0986659
186	7.71348e-05	D_0__Bacteria;D_1__Proteobacteria;D_2__Betaproteobacteria;D_3__Burkholderiales;D_4__Alcaligenaceae;D_5__	0.34047	0.440252	0.541501	0.601758	0.577762	0.429387	0.67618	0.670682	0.434336	0.698716	0.702113	0.378375	0.520219	0.565675	0.811888	0.205541	0.561556	0.752862	0.75758	0.254139	0.526151	0.252395	0.91965	0.826122	0.422732	0.357342	0.905902	0.902796	0.308677	0.363087	0.286101	0.916532
187	2.21178e-05	D_0__Bacteria;D_1__Proteobacteria;D_2__Betaproteobacteria;D_3__Burkholderiales;D_4__Burkholderiaceae;D_5__Burkholderia	0.236429	0.538908	0.667164	0.1987	0.760408	0.136877	0.37173	0.186371	0.523979	0.478676	0.452468	0.678074	0.777875	0.248815	0.922588	0.199711	0.526848	0.57141	0.12359	0.175363	0.644381	0.0774248	0.934876	0.42797	0.190819	0.30626	0.761742	0.2777	0.654672	0.150387	0.256338	0.166647
188	7.54442e-06	D_0__Bacteria;D_1__Proteobacteria;D_2__Betaproteobacteria;D_3__Burkholderiales;D_4__Burkholderiaceae;D_5__Cupriavidus	0.202903	0.247727	0.267318	0.580021	0.75478	0.123629	0.151833	0.20114	0.147791	0.253849	0.164655	0.377863	0.372852	0.230753	0.585898	0.288345	0.0962805	0.389469	0.336543	0.221535	0.208906	0.163506	0.230807	0.615623	0.207578	0.231968	0.120065	0.782243	0.503156	0.195599	0.20164	0.40619
189	0.00302239	D_0__Bacteria;D_1__Proteobacteria;D_2__Betaproteobacteria;D_3__Burkholderiales;D_4__Burkholderiaceae;D_5__Lautropia	0.103209	0.109103	0.24078	0.669231	0.337722	0.978216	0.171909	0.81129	0.877707	0.563324	0.276371	0.836653	0.421941	0.0881225	0.196888	0.894607	0.0571992	0.394593	0.945973	0.740591	0.0149238	0.354049	0.997836	0.764339	0.769888	0.444925	0.86864	0.912125	0.147864	0.457923	0.640015	0.451982
190	0.00135558	D_0__Bacteria;D_1__Proteobacteria;D_2__Betaproteobacteria;D_3__Burkholderiales;D_4__Burkholderiaceae;D_5__Ralstonia	0.410277	0.724653	0.937973	0.228593	0.841	0.454303	0.578321	0.393428	0.0381139	0.445233	0.546556	0.500824	0.392289	0.0650482	0.882741	0.524747	0.589863	0.0406545	0.575395	0.983119	0.356601	0.963719	0.950477	0.664398	0.941446	0.175394	0.724878	0.551655	0.336353	0.618344	0.3037	0.735245
191	5.17823e-06	D_0__Bacteria;D_1__Proteobacteria;D_2__Betaproteobacteria;D_3__Burkholderiales;D_4__Comamonadaceae;D_5__Brachymonas	0.18168	0.284084	0.284903	0.190271	0.135467	NA	0.422798	0.259373	NA	NA	0.663937	NA	0.137594	0.293651	0.108742	0.0947138	NA	0.0869173	NA	NA	0.0953978	0.357871	0.630025	0.187257	NA	0.130378	0.150874	0.111632	NA	0.086971	NA	0.0986659
192	3.2167e-05	D_0__Bacteria;D_1__Proteobacteria;D_2__Betaproteobacteria;D_3__Burkholderiales;D_4__Comamonadaceae;D_5__Comamonas	0.743609	0.284084	0.47673	0.678251	0.639298	0.760007	0.891343	0.581226	0.944572	0.727943	0.303192	0.547556	0.808394	0.123727	0.966604	0.206278	0.165812	0.769329	0.928984	0.175436	0.297429	0.860575	0.543444	0.394878	0.982453	0.519103	0.787003	0.663938	0.592418	0.806227	0.841056	0.905733
193	0	D_0__Bacteria;D_1__Proteobacteria;D_2__Betaproteobacteria;D_3__Burkholderiales;D_4__Comamonadaceae;D_5__Delftia	NA	NA	NA	NA	NA	NA	NA	NA	NA	NA	NA	NA	NA	NA	NA	NA	NA	NA	NA	NA	NA	NA	NA	NA	NA	NA	NA	NA	NA	NA	NA	NA
194	5.73175e-06	D_0__Bacteria;D_1__Proteobacteria;D_2__Betaproteobacteria;D_3__Burkholderiales;D_4__Comamonadaceae;D_5__Giesbergeria	0.525892	0.463117	0.580184	0.267111	0.175793	0.540835	0.264271	0.483604	0.530937	0.305973	0.553339	0.173923	0.700935	0.983301	0.81785	0.904642	0.717889	0.191788	0.151056	0.316074	0.640837	0.7107	0.850585	0.56229	0.29955	0.130378	0.22961	0.384067	0.244401	0.401046	0.0961038	0.293978
195	1.31909e-06	D_0__Bacteria;D_1__Proteobacteria;D_2__Betaproteobacteria;D_3__Burkholderiales;D_4__Comamonadaceae;D_5__Limnohabitans	0.580757	0.389762	0.905733	0.828035	0.163467	0.193702	0.422798	0.23315	0.328774	0.364585	0.13098	0.32216	0.613203	0.146	NA	0.535489	0.266748	0.88345	0.138516	0.136779	0.671517	0.0944681	0.785526	0.877311	0.808797	0.494034	0.353133	0.0945745	0.623675	0.133022	0.396065	0.607571
196	0.000517597	D_0__Bacteria;D_1__Proteobacteria;D_2__Betaproteobacteria;D_3__Burkholderiales;D_4__Comamonadaceae;D_5__Ottowia	0.130564	0.465581	0.212838	0.839643	0.259639	0.153563	0.890559	0.233598	0.517719	0.996884	0.825636	0.103555	0.381197	0.020781	0.19652	0.351728	0.785513	0.0458626	0.487453	0.676294	0.18673	0.670075	0.851675	0.726144	0.861178	0.383921	0.641905	0.869263	0.964619	0.598829	0.879588	0.0741563
197	5.99933e-05	D_0__Bacteria;D_1__Proteobacteria;D_2__Betaproteobacteria;D_3__Burkholderiales;D_4__Comamonadaceae;D_5__Pelomonas	0.392037	0.663359	0.425286	0.510855	0.951554	0.0585101	0.960615	0.00715301	0.21418	0.229825	0.594619	0.0352763	0.544687	0.18234	0.0942477	0.18948	0.41268	0.0397597	0.720255	0.656223	0.0473787	0.639497	0.136245	0.156428	0.411614	0.046884	0.206489	0.308259	0.099526	0.0800294	0.322871	0.470559
198	1.78579e-06	D_0__Bacteria;D_1__Proteobacteria;D_2__Betaproteobacteria;D_3__Burkholderiales;D_4__Comamonadaceae;D_5__Rhodoferax	0.473759	0.630021	0.131019	0.405988	0.151793	0.689483	0.102616	0.73443	0.234932	0.944556	0.141565	0.880613	0.967767	0.18487	0.737579	0.142402	0.717889	0.916607	0.623739	0.601793	0.640837	0.571096	0.463122	0.969215	0.877634	0.681817	0.439414	0.267272	0.928971	0.743586	0.789147	0.553379
199	0	D_0__Bacteria;D_1__Proteobacteria;D_2__Betaproteobacteria;D_3__Burkholderiales;D_4__Comamonadaceae;D_5__Variovorax	NA	NA	NA	NA	NA	NA	NA	NA	NA	NA	NA	NA	NA	NA	NA	NA	NA	NA	NA	NA	NA	NA	NA	NA	NA	NA	NA	NA	NA	NA	NA	NA
200	3.60362e-06	D_0__Bacteria;D_1__Proteobacteria;D_2__Betaproteobacteria;D_3__Burkholderiales;D_4__Oxalobacteraceae;D_5__Lacisediminimonas	NA	NA	NA	NA	NA	NA	NA	NA	NA	NA	NA	NA	NA	NA	NA	NA	NA	NA	NA	NA	NA	NA	NA	NA	NA	NA	NA	NA	NA	NA	NA	NA
201	0.000101	D_0__Bacteria;D_1__Proteobacteria;D_2__Betaproteobacteria;D_3__Burkholderiales;D_4__Sutterellaceae;D_5__Sutterella	0.502682	0.903531	0.438281	0.423725	0.34074	0.145537	0.871901	0.339474	0.358882	0.274152	0.297785	0.181429	0.941595	0.717341	0.611816	0.354995	0.281742	0.932438	0.189247	0.573169	0.401875	0.037157	0.603264	0.222288	0.0790474	0.796457	0.210567	0.141966	0.144429	0.817417	0.697363	0.0858408
202	1.57858e-05	D_0__Bacteria;D_1__Proteobacteria;D_2__Betaproteobacteria;D_3__Neisseriales;D_4__Chromobacteriaceae;D_5__Gulbenkiania	0.103617	0.265485	0.131019	0.0867457	0.531826	0.0874798	0.188831	NA	0.0874367	0.530824	NA	0.311685	0.160783	0.113615	0.629926	0.307048	NA	NA	0.0960949	0.0871432	0.119007	0.24775	0.214705	0.394878	0.0872725	0.247763	0.462705	0.111632	0.303612	0.103585	0.151067	0.322332
203	1.80181e-06	D_0__Bacteria;D_1__Proteobacteria;D_2__Betaproteobacteria;D_3__Neisseriales;D_4__Neisseriaceae;D_5__	NA	NA	NA	NA	NA	NA	NA	NA	NA	NA	NA	NA	NA	NA	NA	NA	NA	NA	NA	NA	NA	NA	NA	NA	NA	NA	NA	NA	NA	NA	NA	NA
204	0.000452791	D_0__Bacteria;D_1__Proteobacteria;D_2__Betaproteobacteria;D_3__Neisseriales;D_4__Neisseriaceae;D_5__Eikenella	0.556533	0.846399	0.952144	0.445432	0.113856	0.216316	0.373588	0.0557796	0.153206	0.386246	0.525163	0.74848	0.762668	0.193792	0.96838	0.747374	0.53258	0.189526	0.264896	0.566879	0.651117	0.653812	0.458682	0.839908	0.124071	0.0445803	0.155463	0.783546	0.595582	0.17217	0.464002	0.462645
205	0.000132879	D_0__Bacteria;D_1__Proteobacteria;D_2__Betaproteobacteria;D_3__Neisseriales;D_4__Neisseriaceae;D_5__Kingella	0.286507	0.656497	0.186951	0.4968	0.0751125	0.0300995	0.623241	0.00591881	0.229856	0.170246	0.708447	0.0716474	0.145431	0.476474	0.0472336	0.306109	0.112273	0.019776	0.146027	0.0205667	0.0147004	0.912942	0.779019	0.818612	0.0251465	0.605042	0.656976	0.914425	0.619115	0.00578299	0.00847627	0.81766
206	3.16324e-05	D_0__Bacteria;D_1__Proteobacteria;D_2__Betaproteobacteria;D_3__Neisseriales;D_4__Neisseriaceae;D_5__Morococcus	0.315161	0.222649	0.303241	0.158499	0.135467	0.142232	0.40044	0.140872	NA	0.106506	0.13098	0.160493	0.395072	0.134514	NA	0.165879	0.0962805	0.247433	0.105598	NA	0.140938	0.445856	0.571652	0.229614	NA	0.281531	0.69943	0.19042	NA	0.112771	NA	0.164698
207	0.0674714	D_0__Bacteria;D_1__Proteobacteria;D_2__Betaproteobacteria;D_3__Neisseriales;D_4__Neisseriaceae;D_5__Neisseria	0.66578	0.429905	0.421194	0.392309	0.386488	0.763533	0.19527	0.635558	0.517666	0.619688	0.532854	0.792142	0.958996	0.00223521	0.695011	0.378657	0.0970257	0.353196	0.32803	0.561815	0.0936739	0.63679	0.46515	0.0924979	0.907306	0.253753	0.405856	0.814809	0.411999	0.841728	0.654266	0.619109
208	0.000829544	D_0__Bacteria;D_1__Proteobacteria;D_2__Betaproteobacteria;D_3__Neisseriales;D_4__Neisseriaceae;D_5__Snodgrassella	0.854727	0.234263	0.697023	0.955271	0.899694	0.395771	0.488142	0.221085	0.841154	0.545028	0.438528	0.860815	0.125351	0.0924546	0.0670814	0.753838	0.169925	0.218083	0.470412	0.630939	0.0515803	0.00829583	0.354076	0.353266	0.874177	0.0418371	0.877933	0.284407	0.797729	0.815382	0.430793	0.545847
209	1.01939e-05	D_0__Bacteria;D_1__Proteobacteria;D_2__Betaproteobacteria;D_3__Nitrosomonadales;D_4__Methylophilaceae;D_5__Methylophilus	0.401089	0.51593	0.752099	0.29377	0.202464	0.832541	0.845267	0.159222	0.546303	NA	0.204342	0.160493	0.351409	0.158208	0.834161	0.112005	0.415439	0.333986	NA	0.316074	0.349782	0.59798	0.817902	0.67103	0.724804	0.188841	0.536469	0.303194	0.0915409	0.389608	0.503246	0.47673
210	0	D_0__Bacteria;D_1__Proteobacteria;D_2__Betaproteobacteria;D_3__Nitrosomonadales;D_4__Methylophilaceae;D_5__Methylotenera	NA	NA	NA	NA	NA	NA	NA	NA	NA	NA	NA	NA	NA	NA	NA	NA	NA	NA	NA	NA	NA	NA	NA	NA	NA	NA	NA	NA	NA	NA	NA	NA
211	4.43703e-05	D_0__Bacteria;D_1__Proteobacteria;D_2__Betaproteobacteria;D_3__Rhodocyclales;D_4__Rhodocyclaceae;D_5__	0.529666	0.321153	0.740876	0.266094	0.228539	0.782379	0.769518	0.517944	0.524893	0.409557	0.941793	0.513641	0.528607	0.885775	0.195158	0.214133	0.846503	0.589443	0.708351	0.317206	0.498033	0.637145	0.832303	0.531907	0.288968	0.240673	0.734878	0.332294	0.124227	0.404128	0.23706	0.76211
212	2.89168e-06	D_0__Bacteria;D_1__Proteobacteria;D_2__Betaproteobacteria;D_3__Rhodocyclales;D_4__Rhodocyclaceae;D_5__Propionivibrio	NA	NA	NA	NA	NA	NA	NA	NA	NA	NA	NA	NA	NA	NA	NA	NA	NA	NA	NA	NA	NA	NA	NA	NA	NA	NA	NA	NA	NA	NA	NA	NA
213	0	D_0__Bacteria;D_1__Proteobacteria;D_2__Betaproteobacteria;D_3__Rhodocyclales;D_4__Zoogloeaceae;D_5__Azoarcus	NA	NA	NA	NA	NA	NA	NA	NA	NA	NA	NA	NA	NA	NA	NA	NA	NA	NA	NA	NA	NA	NA	NA	NA	NA	NA	NA	NA	NA	NA	NA	NA
214	1.28818e-06	D_0__Bacteria;D_1__Proteobacteria;D_2__Deltaproteobacteria;D_3__;D_4__;D_5__	0.401089	0.916658	0.797471	0.164515	0.860562	0.370701	0.188831	0.718504	0.676387	0.389834	0.501585	0.203219	0.11228	0.437816	0.199284	0.206278	0.635261	0.62981	0.608025	0.348869	0.124226	0.519092	0.158256	0.728253	0.126177	0.0868484	0.120065	0.352335	0.336454	0.112771	0.115826	0.234385
215	3.68409e-05	D_0__Bacteria;D_1__Proteobacteria;D_2__Deltaproteobacteria;D_3__Desulfobacterales;D_4__Desulfobulbaceae;D_5__Desulfobulbus	0.571552	0.332618	0.237981	0.506733	0.860274	0.814251	0.658399	0.901611	0.2616	0.538847	0.318824	0.171472	0.945002	0.780243	0.666413	0.56113	0.383493	0.214415	0.896437	0.531441	0.47355	0.495119	0.433404	0.675701	0.657783	0.441899	0.68203	0.143278	0.700874	0.66998	0.946709	0.404152
216	2.06802e-05	D_0__Bacteria;D_1__Proteobacteria;D_2__Deltaproteobacteria;D_3__Desulfovibrionales;D_4__Desulfovibrionaceae;D_5__Bilophila	0.51941	0.200875	0.542364	0.753129	0.717165	0.160561	0.083309	0.666149	0.105663	0.624495	0.383746	0.921862	0.744615	0.938336	0.254665	0.219972	0.317886	0.36529	0.450377	0.813709	0.282699	0.237632	0.307825	0.434503	0.667116	0.398222	0.415781	0.222202	0.875592	0.782988	0.625512	0.280353
217	0.000113712	D_0__Bacteria;D_1__Proteobacteria;D_2__Deltaproteobacteria;D_3__Desulfovibrionales;D_4__Desulfovibrionaceae;D_5__Desulfovibrio	0.190939	0.507024	0.428717	0.382505	0.567907	0.939039	0.504735	0.456672	0.440452	0.882048	0.723829	0.707955	0.21531	0.580766	0.668266	0.525846	0.50502	0.986302	0.856199	0.272175	0.95366	0.415409	0.704858	0.817198	0.22116	0.956462	0.190562	0.60834	0.298897	0.515597	0.0896975	0.829275
218	1.65053e-05	D_0__Bacteria;D_1__Proteobacteria;D_2__Deltaproteobacteria;D_3__Desulfuromonadales;D_4__Geobacteraceae;D_5__	NA	NA	NA	NA	NA	NA	NA	NA	NA	NA	NA	NA	NA	NA	NA	NA	NA	NA	NA	NA	NA	NA	NA	NA	NA	NA	NA	NA	NA	NA	NA	NA
219	0.0227555	D_0__Bacteria;D_1__Proteobacteria;D_2__Epsilonproteobacteria;D_3__Campylobacterales;D_4__Campylobacteraceae;D_5__Campylobacter	0.261191	0.0989648	0.071434	0.718003	0.461333	0.896168	0.987591	0.148157	0.549288	0.0628119	0.680447	0.341721	0.207564	0.360601	0.153683	0.720802	0.956799	0.0311234	0.093594	0.284472	0.211433	0.926228	0.438065	0.45967	0.96752	0.555688	0.120746	0.0889382	0.75936	0.322551	0.760231	0.684787
220	0	D_0__Bacteria;D_1__Proteobacteria;D_2__Epsilonproteobacteria;D_3__Campylobacterales;D_4__Helicobacteraceae;D_5__Helicobacter	NA	NA	NA	NA	NA	NA	NA	NA	NA	NA	NA	NA	NA	NA	NA	NA	NA	NA	NA	NA	NA	NA	NA	NA	NA	NA	NA	NA	NA	NA	NA	NA
221	5.02213e-05	D_0__Bacteria;D_1__Proteobacteria;D_2__Epsilonproteobacteria;D_3__Campylobacterales;D_4__Helicobacteraceae;D_5__Wolinella	0.930257	0.955007	0.871522	0.807783	0.67469	0.550104	0.630979	0.699202	0.513398	0.481263	0.12928	0.9537	0.526714	0.0229458	0.771949	0.240339	0.058408	0.820145	0.296265	0.565763	0.363981	0.100017	0.260913	0.19684	0.355039	0.35993	0.0409181	0.929635	0.67244	0.266062	0.787552	0.154934
222	0.000234003	D_0__Bacteria;D_1__Proteobacteria;D_2__Epsilonproteobacteria;D_3__Nautiliales;D_4__;D_5__	0.855706	0.88217	0.583141	0.587683	0.0157386	0.818362	0.519986	0.886518	0.87121	0.596259	0.889978	0.846586	0.474217	0.0529143	0.508264	0.501924	0.541458	0.495491	0.633677	0.98793	0.339196	0.822524	0.383729	0.72622	0.879615	0.383315	0.782158	0.327103	0.449015	0.772391	0.770105	0.784462
223	0	D_0__Bacteria;D_1__Proteobacteria;D_2__Gammaproteobacteria;D_3__Aeromonadales;D_4__Aeromonadaceae;D_5__	NA	NA	NA	NA	NA	NA	NA	NA	NA	NA	NA	NA	NA	NA	NA	NA	NA	NA	NA	NA	NA	NA	NA	NA	NA	NA	NA	NA	NA	NA	NA	NA
224	0.000245973	D_0__Bacteria;D_1__Proteobacteria;D_2__Gammaproteobacteria;D_3__Cardiobacteriales;D_4__Cardiobacteriaceae;D_5__Cardiobacterium	0.173599	0.934403	0.846582	0.145959	0.179287	0.131683	0.997392	0.102761	0.222346	0.32162	0.464241	0.103796	0.356331	0.0774747	0.784315	0.188816	0.550089	0.0110378	0.4079	0.929286	0.0187886	0.245003	0.0925456	0.715299	0.46535	0.806346	0.990538	0.299115	0.297492	0.212967	0.382751	0.766687
225	0.000405379	D_0__Bacteria;D_1__Proteobacteria;D_2__Gammaproteobacteria;D_3__Chromatiales;D_4__Chromatiaceae;D_5__Pararheinheimera	0.743457	0.555007	0.486331	0.83803	0.133452	0.372564	0.42887	0.939186	0.479171	0.433133	0.705804	0.241155	0.696837	0.205055	0.944998	0.479966	0.372839	0.622615	0.841511	0.103487	0.604019	0.683394	0.844965	0.149297	0.734354	0.74487	0.601949	0.0781378	0.939035	0.552419	0.624422	0.527508
226	5.6117e-05	D_0__Bacteria;D_1__Proteobacteria;D_2__Gammaproteobacteria;D_3__Chromatiales;D_4__Chromatiaceae;D_5__Rheinheimera	0.856202	0.851339	0.47673	0.554708	0.412946	0.760007	0.440197	0.334161	0.806048	0.727943	0.50294	0.291576	0.808394	0.557806	0.77923	0.206278	0.816588	0.809864	0.741056	0.57613	0.297429	0.251804	0.968135	0.881355	0.745785	0.668035	0.571362	0.873075	0.496522	0.957487	0.669704	0.586755
228	0.000271887	D_0__Bacteria;D_1__Proteobacteria;D_2__Gammaproteobacteria;D_3__Enterobacterales;D_4__Enterobacteriaceae;D_5__Citrobacter	0.230377	0.419589	0.229513	0.560364	0.774996	0.46037	0.611775	0.422871	0.771529	0.252644	0.605785	0.239068	0.255141	0.541276	0.216355	0.409283	0.276524	0.274973	0.379524	0.409222	0.189632	0.561303	0.726996	0.597274	0.277897	0.882524	0.214227	0.962935	0.271935	0.334781	0.331144	0.492098
229	0.00259855	D_0__Bacteria;D_1__Proteobacteria;D_2__Gammaproteobacteria;D_3__Enterobacterales;D_4__Enterobacteriaceae;D_5__Enterobacter	0.29569	0.10419	0.219024	0.362565	0.696174	0.0920616	0.740007	0.099742	0.101531	NA	0.874522	NA	0.117031	0.214652	0.462992	0.172172	0.087334	NA	NA	0.104939	0.538366	0.231956	NA	0.333336	0.523029	0.544802	0.102383	0.874522	0.164345	0.759109	0.688238	0.0868832
230	0.000228592	D_0__Bacteria;D_1__Proteobacteria;D_2__Gammaproteobacteria;D_3__Enterobacterales;D_4__Enterobacteriaceae;D_5__Escherichia	0.822703	0.935558	0.977379	0.331333	0.644171	0.0116361	0.192929	0.0632198	0.0493111	0.0982687	0.92283	0.148094	0.556684	0.510777	0.602013	0.405117	0.506675	0.0537177	0.0967498	0.221683	0.524695	0.909265	0.686309	0.266261	0.891641	0.737044	0.566106	0.44849	0.230421	0.195135	0.811341	0.957943
231	0.00992153	D_0__Bacteria;D_1__Proteobacteria;D_2__Gammaproteobacteria;D_3__Enterobacterales;D_4__Enterobacteriaceae;D_5__Klebsiella	0.520077	0.0981997	0.335999	0.984418	0.0190484	0.519305	0.0536843	0.981143	0.0384463	0.928637	0.870801	0.790614	0.0647802	0.462283	0.140035	0.48404	0.584584	0.755434	0.641225	0.971517	0.016325	0.984456	0.95615	0.100128	0.655025	0.233192	0.869049	0.097241	0.693838	0.715887	0.655882	0.776359
232	0	D_0__Bacteria;D_1__Proteobacteria;D_2__Gammaproteobacteria;D_3__Enterobacterales;D_4__Enterobacteriaceae;D_5__Kosakonia	NA	NA	NA	NA	NA	NA	NA	NA	NA	NA	NA	NA	NA	NA	NA	NA	NA	NA	NA	NA	NA	NA	NA	NA	NA	NA	NA	NA	NA	NA	NA	NA
234	6.87209e-06	D_0__Bacteria;D_1__Proteobacteria;D_2__Gammaproteobacteria;D_3__Enterobacterales;D_4__Hafniaceae;D_5__Hafnia	0.53507	0.487253	0.297541	0.891124	0.350305	0.82089	0.0398119	0.421571	0.180878	0.749704	0.796237	0.432619	0.255284	0.559031	0.559943	0.953255	0.471008	0.890598	0.991127	0.958176	0.492686	0.257324	0.144648	0.257839	0.230566	0.917605	0.239667	0.470066	0.906857	0.846551	0.693001	0.95831
235	9.29016e-05	D_0__Bacteria;D_1__Proteobacteria;D_2__Gammaproteobacteria;D_3__Enterobacterales;D_4__Morganellaceae;D_5__Proteus	0.401089	0.916658	0.797471	0.164515	0.860562	0.370701	0.188831	0.718504	0.676387	0.389834	0.501585	0.203219	0.11228	0.437816	0.199284	0.206278	0.635261	0.62981	0.608025	0.348869	0.124226	0.519092	0.158256	0.728253	0.126177	0.0868484	0.120065	0.352335	0.336454	0.112771	0.115826	0.234385
237	0	D_0__Bacteria;D_1__Proteobacteria;D_2__Gammaproteobacteria;D_3__Legionellales;D_4__Coxiellaceae;D_5__Rickettsiella	NA	NA	NA	NA	NA	NA	NA	NA	NA	NA	NA	NA	NA	NA	NA	NA	NA	NA	NA	NA	NA	NA	NA	NA	NA	NA	NA	NA	NA	NA	NA	NA
238	1.03794e-05	D_0__Bacteria;D_1__Proteobacteria;D_2__Gammaproteobacteria;D_3__Legionellales;D_4__Legionellaceae;D_5__Legionella	0.580757	0.389762	0.905733	0.828035	0.163467	0.193702	0.422798	0.23315	0.328774	0.364585	0.13098	0.32216	0.613203	0.146	NA	0.535489	0.266748	0.88345	0.138516	0.136779	0.671517	0.0944681	0.785526	0.877311	0.808797	0.494034	0.353133	0.0945745	0.623675	0.133022	0.396065	0.607571
239	0.00138862	D_0__Bacteria;D_1__Proteobacteria;D_2__Gammaproteobacteria;D_3__Moraxellales;D_4__Moraxellaceae;D_5__Acinetobacter	0.286403	0.889899	0.933471	0.330165	0.235077	0.0616184	0.64336	0.57996	0.182461	0.00932734	0.874678	0.103178	0.35335	0.866052	0.954889	0.610293	0.683738	0.231613	0.164462	0.398353	0.196404	0.11368	0.621877	0.939481	0.0397571	0.904127	0.707181	0.653403	0.562299	0.970623	0.421483	0.468576
241	0.00166289	D_0__Bacteria;D_1__Proteobacteria;D_2__Gammaproteobacteria;D_3__Moraxellales;D_4__Moraxellaceae;D_5__Moraxella	0.473248	0.636577	0.72288	0.432737	0.517581	0.654678	0.964705	0.815083	0.764338	0.420197	0.489899	0.271308	0.0452329	0.252892	0.0383351	0.888506	0.339924	0.630649	0.79113	0.250706	0.35407	0.521686	0.276098	0.592759	0.72178	0.540192	0.604921	0.894444	0.351996	0.765136	0.315507	0.561146
242	0.0105056	D_0__Bacteria;D_1__Proteobacteria;D_2__Gammaproteobacteria;D_3__Nevskiales;D_4__Sinobacteraceae;D_5__Nevskia	0.51025	0.343018	0.544076	0.972372	0.665088	0.943971	0.949898	0.868942	0.0144984	0.960037	0.708819	0.566735	0.900505	0.118588	0.159272	0.0984614	0.635995	0.409153	0.545303	0.24307	0.734974	0.714049	0.571916	0.994635	0.97279	0.0120098	0.931217	0.486275	0.879366	0.713445	0.964042	0.779209
243	1.33182e-05	D_0__Bacteria;D_1__Proteobacteria;D_2__Gammaproteobacteria;D_3__Oceanospirillales;D_4__Halomonadaceae;D_5__Halomonas	0.938811	0.341814	0.137876	0.910812	0.480448	0.800971	0.547722	0.379766	0.0599778	0.621321	0.0157131	0.830883	0.289968	0.28983	0.937891	0.191976	0.718891	0.418576	0.0497866	0.0483028	0.931504	0.179254	0.434053	0.143662	0.849564	0.948736	0.762494	0.152539	0.568713	0.322645	0.886533	0.868233
244	0.00321681	D_0__Bacteria;D_1__Proteobacteria;D_2__Gammaproteobacteria;D_3__Pasteurellales;D_4__Pasteurellaceae;D_5__Aggregatibacter	0.758481	0.613744	0.497612	0.611541	0.191106	0.647137	0.187133	0.930287	0.504505	0.450937	0.787818	0.703848	0.327412	0.00384289	0.97725	0.386933	0.176623	0.35794	0.353228	0.128456	0.408852	0.91408	0.670874	0.530135	0.390102	0.0466446	0.63517	0.312389	0.562402	0.959895	0.852865	0.381177
245	0.0311496	D_0__Bacteria;D_1__Proteobacteria;D_2__Gammaproteobacteria;D_3__Pasteurellales;D_4__Pasteurellaceae;D_5__Haemophilus	0.787774	0.851468	0.239862	0.812913	0.493658	0.750367	0.031943	0.737696	0.981434	0.520991	0.80209	0.590568	0.0943601	0.00726939	0.188987	0.993508	0.0512335	0.558591	0.555676	0.794219	0.00187106	0.559859	0.511934	0.137454	0.315601	0.367908	0.35879	0.377473	0.566697	0.432313	0.738828	0.825032
246	0	D_0__Bacteria;D_1__Proteobacteria;D_2__Gammaproteobacteria;D_3__Pasteurellales;D_4__Pasteurellaceae;D_5__Pasteurella	NA	NA	NA	NA	NA	NA	NA	NA	NA	NA	NA	NA	NA	NA	NA	NA	NA	NA	NA	NA	NA	NA	NA	NA	NA	NA	NA	NA	NA	NA	NA	NA
247	0	D_0__Bacteria;D_1__Proteobacteria;D_2__Gammaproteobacteria;D_3__Pseudomonadales;D_4__Pseudomonadaceae;D_5__Halopseudomonas	NA	NA	NA	NA	NA	NA	NA	NA	NA	NA	NA	NA	NA	NA	NA	NA	NA	NA	NA	NA	NA	NA	NA	NA	NA	NA	NA	NA	NA	NA	NA	NA
249	0	D_0__Bacteria;D_1__Proteobacteria;D_2__Gammaproteobacteria;D_3__Xanthomonadales;D_4__Xanthomonadaceae;D_5__Lysobacter	NA	NA	NA	NA	NA	NA	NA	NA	NA	NA	NA	NA	NA	NA	NA	NA	NA	NA	NA	NA	NA	NA	NA	NA	NA	NA	NA	NA	NA	NA	NA	NA
250	5.76579e-06	D_0__Bacteria;D_1__Proteobacteria;D_2__Gammaproteobacteria;D_3__Xanthomonadales;D_4__Xanthomonadaceae;D_5__Silanimonas	NA	NA	NA	NA	NA	NA	NA	NA	NA	NA	NA	NA	NA	NA	NA	NA	NA	NA	NA	NA	NA	NA	NA	NA	NA	NA	NA	NA	NA	NA	NA	NA
252	5.86077e-05	D_0__Bacteria;D_1__Spirochaetes;D_2__Spirochaetia;D_3__;D_4__;D_5__	0.168459	0.953086	0.698948	0.553209	0.639298	0.814251	0.379172	0.432016	0.889405	0.253849	1	0.354919	0.273509	0.66008	0.615096	0.719205	0.60335	0.214415	0.336543	0.348869	0.32819	0.0346809	0.449217	0.31546	0.947392	0.493729	0.355027	0.62144	0.43448	0.967395	0.946709	0.234385
253	0.000577798	D_0__Bacteria;D_1__Spirochaetes;D_2__Spirochaetia;D_3__Spirochaetales;D_4__;D_5__	0.445582	0.969328	0.61611	0.336259	0.916053	0.523931	0.84548	0.947431	0.827714	0.778798	0.937921	0.39422	0.413413	0.100921	0.383895	0.592841	0.190603	0.840124	0.785083	0.189497	0.673408	0.633424	0.686258	0.79205	0.623887	0.0270189	0.597317	0.200537	0.312173	0.284804	0.648754	0.132409
254	0.00555983	D_0__Bacteria;D_1__Spirochaetes;D_2__Spirochaetia;D_3__Spirochaetales;D_4__Treponemataceae;D_5__Treponema	0.0485935	0.754366	0.176056	0.0843653	0.037018	0.781012	0.294251	0.158564	0.615943	0.418286	0.0848025	0.833212	0.0430014	0.0660776	0.0115301	0.886442	0.070265	0.291401	0.229554	0.911837	0.200679	0.36521	0.856819	0.00126549	0.0912787	0.972605	0.0331874	0.1415	0.219657	0.0633402	0.155952	0.00978151
255	0	D_0__Bacteria;D_1__Synergistetes;D_2__Synergistia;D_3__Synergistales;D_4__Synergistaceae;D_5__Cloacibacillus	NA	NA	NA	NA	NA	NA	NA	NA	NA	NA	NA	NA	NA	NA	NA	NA	NA	NA	NA	NA	NA	NA	NA	NA	NA	NA	NA	NA	NA	NA	NA	NA
256	0.0007898	D_0__Bacteria;D_1__Synergistetes;D_2__Synergistia;D_3__Synergistales;D_4__Synergistaceae;D_5__Fretibacterium	0.137228	0.539115	0.66571	0.156381	0.0997483	0.235373	0.167946	0.185205	0.626316	0.0879553	0.169758	0.976848	0.325761	0.387378	0.00938146	0.874064	0.0133982	0.0201986	0.0300756	0.737086	0.340017	0.583861	0.279554	0.54372	0.231479	0.809526	0.591634	0.209744	0.081187	0.0458804	0.139378	0.00889811
257	9.62788e-05	D_0__Bacteria;D_1__Synergistetes;D_2__Synergistia;D_3__Synergistales;D_4__Synergistaceae;D_5__Pyramidobacter	0.490768	0.410386	0.752741	0.110999	0.380159	0.210605	0.703551	0.196941	0.199862	0.377082	0.815985	0.667673	0.415129	0.298298	0.575749	0.0210682	0.264521	0.0983384	0.336543	0.711784	0.781454	0.992325	0.373399	0.517975	0.877634	0.0526163	0.48565	0.869771	1	0.262738	0.214684	0.892701
259	0.000173697	D_0__Bacteria;D_1__Tenericutes;D_2__Mollicutes;D_3__Entomoplasmatales;D_4__Spiroplasmataceae;D_5__	0.208137	0.577179	0.793131	0.604006	0.20583	0.0758479	0.0385582	0.957655	0.0133754	0.499701	0.511067	0.0689455	0.417129	0.244524	0.625264	0.741313	0.289989	0.691185	0.821777	0.0497957	0.866847	0.867206	0.894833	0.138037	0.732046	0.963808	0.690644	0.403506	0.807973	0.54432	0.717393	0.653069
260	0.000285722	D_0__Bacteria;D_1__Tenericutes;D_2__Mollicutes;D_3__Mycoplasmatales;D_4__Mycoplasmataceae;D_5__Mycoplasma	0.855296	0.490832	0.474213	0.0157577	0.25193	0.96025	0.644843	0.112088	0.894411	0.0378403	0.751523	0.265021	0.030884	0.000107069	0.0764601	0.309018	0.0277464	0.064055	0.513064	0.604687	0.0397126	0.942477	0.0234321	0.0191696	0.0339415	0.0513479	0.0207197	0.552307	0.26251	0.0329742	0.0386381	0.191868
261	0.000117184	D_0__Bacteria;D_1__Tenericutes;D_2__Mollicutes;D_3__Mycoplasmatales;D_4__Mycoplasmataceae;D_5__Mycoplasmopsis	0.244646	0.544459	0.543437	0.473513	0.162483	0.269383	0.285582	0.112176	0.0874367	0.0753293	0.118092	0.235878	0.549728	0.0870819	0.208648	0.0790274	0.0962805	0.100135	0.0764052	0.350861	0.0331578	0.641341	0.0544441	0.0519023	0.02185	0.145481	0.059292	0.765996	0.0383412	0.0547687	0.434577	0.0411821
262	0.0125186	D_0__Bacteria;D_1__Thermotogae;D_2__Thermotogae;D_3__Mesoaciditogales;D_4__;D_5__	0.748491	0.472115	0.390409	0.329112	0.752926	0.941379	0.721258	0.974028	0.178818	0.978147	0.714682	0.193301	0.315764	0.934035	0.78592	0.0775558	0.786546	0.404826	0.437201	0.651405	0.667373	0.590774	0.486571	0.120963	0.614972	0.721203	0.391956	0.533079	0.796417	0.796603	0.99157	0.731328
263	0	D_0__Bacteria;D_1__Verrucomicrobia;D_2__Spartobacteria;D_3__Chthoniobacterales;D_4__Chthoniobacteraceae;D_5__Chthoniobacter	NA	NA	NA	NA	NA	NA	NA	NA	NA	NA	NA	NA	NA	NA	NA	NA	NA	NA	NA	NA	NA	NA	NA	NA	NA	NA	NA	NA	NA	NA	NA	NA
264	0	D_0__Bacteria;D_1__Verrucomicrobia;D_2__Terrimicrobia;D_3__Terrimicrobiales;D_4__Terrimicrobiaceae;D_5__Terrimicrobium	NA	NA	NA	NA	NA	NA	NA	NA	NA	NA	NA	NA	NA	NA	NA	NA	NA	NA	NA	NA	NA	NA	NA	NA	NA	NA	NA	NA	NA	NA	NA	NA
265	0	D_0__Bacteria;D_1__Verrucomicrobia;D_2__Verrucomicrobiae;D_3__Verrucomicrobiales;D_4__Verrucomicrobia.subdivision.3;D_5__Limisphaera	NA	NA	NA	NA	NA	NA	NA	NA	NA	NA	NA	NA	NA	NA	NA	NA	NA	NA	NA	NA	NA	NA	NA	NA	NA	NA	NA	NA	NA	NA	NA	NA
